# Supplementary material for: Doubling of the known set of RNA viruses by metagenomic analysis of an aquatic virome
Source: Nat Microbiol. 2020 Jul 20;5(10):1262–70. doi: 10.1038/s41564-020-0755-4 (PMC7508674; doi:10.1038/s41564-020-0755-4)
Supplement: Supplementary file 2 — Operational clusters of the RdRP sequences identified in Yangshan RNA virome (OV.1 to OV.323; from largest to smallest) and used for the further phylogenetic analysis. [file 41564_2020_755_MOESM2_ESM.xlsx]

## Sheet: OV.clusters
Ordinal number	Cluster ID	Alignment file name	Number of sequences	Clade ID	Clade name	Location of OV cluster relative to the clade	Clade status	Number of independent permutations	Number of permuted sequences		Column heading description
1	OV.1	ali.9.1	653	set.26.2.24	Aquatic picorna-like viruses / Marnaviridae	inside	established				A. Ordinal number
2	OV.2	ali.9.2	431	set.26.3.15+	Yangshan assemblage	mixed	novel	8	51		B. Cluster ID	Main text referres to these IDs
3	OV.3	ali.9.3	365	set.26.3.11	Nodaviridae	inside	established				C. Alignment file name	Alignments file name in the FTP directory
4	OV.4	ali.9.4	282	set.26.3.12	Brandma-like	mixed	novel	1	2		D. Number of sequences
5	OV.5	ali.9.5	186	set.26.3.10	Tombusviridae / Luteovirus / Carmotetraviridae	inside	established				E. Clade ID	Trees in the FTP directory refer to these IDs for GenBank sequences
6	OV.6	ali.9.6	146	set.26.1.4	Ourmiaviruses	inside	established				F. Clade name	"Uncl. inv." (unclassified inverterbrate virus) correspond to unnamed tree clades in Shi et al [35] and Wolf et al. [47]
7	OV.7	ali.9.8	114	set.26.1.2	Leviviridae	inside	established				G. Location of OV cluster relative to the clade	Interpretation of the relationship between OV sequences and previously established clade in the tree
8	OV.8	ali.9.9	113	set.26.3.16	Yangshan assemblage	mixed	novel				H. Clade status
9	OV.9	ali.9.10	112	set.26.2.23	Dicistroviridae / Polycipiviridae	inside	established				I. Number of independent permutations
10	OV.10	ali.9.12	89	set.26.1.4	Ourmiaviruses	inside	established				J. Number of permuted sequences
11	OV.11	ali.9.7	116	set.26.3.10	Tombusviridae / Luteovirus / Carmotetraviridae	inside	established
12	OV.12	ali.9.11	107	set.26.2.9	Uncl. inv. ("Solemo")	sister/mixed	established
13	OV.13	ali.9.14	79	set.26.2.23	Dicistroviridae / Polycipiviridae	inside	established
14	OV.14	ali.9.15	69	set.26.1.4	Ourmiaviruses	inside	established
15	OV.15	ali.9.16	74	set.26.3.17	Yangshan assemblage	mixed	novel	1	60
16	OV.16	ali.9.13	73	set.26.2.1	Protopotyviruses	sister	novel
17	OV.17	ali.9.17	50	set.26.1.2	Leviviridae	sister/mixed	established
18	OV.18	ali.9.19	40	set.26.2.24	Aquatic picorna-like viruses / Marnaviridae	sister/mixed	established
19	OV.19	ali.9.20	36	set.26.1.1	Levi-like viruses	inside	established
20	OV.20	ali.9.21	33	set.26.1.4	Ourmiaviruses	inside	established
21	OV.21	ali.9.18	48	set.26.2.24	Aquatic picorna-like viruses / Marnaviridae	inside	established
22	OV.22	ali.9.22	32	set.26.2.23	Dicistroviridae / Polycipiviridae	inside	established
23	OV.23	ali.9.23	28	set.26.2.3	Hypoviridae	sister/deep	established
24	OV.24	ali.9.25	28	set.26.2.24	Aquatic picorna-like viruses / Marnaviridae	inside/mixed	established
25	OV.25	ali.9.26	24	set.26.3.10	Tombusviridae / Luteovirus / Carmotetraviridae	inside	established
26	OV.26	ali.9.28	23	set.26.3.10	Tombusviridae / Luteovirus / Carmotetraviridae	inside	established
27	OV.27	ali.9.30	22	set.26.2.10	Alvernaviridae / Barnaviridae / Enamovirus / Polerovirus / Solemoviridae	inside/sister	established
28	OV.28	ali.9.31	22	set.26.1.1	Levi-like viruses	inside	established
29	OV.29	ali.9.32	21	set.26.2.2+	deep near Astroviridae	deep	established
30	OV.30	ali.9.33	21	set.26.3.10	Tombusviridae / Luteovirus / Carmotetraviridae	inside	established
31	OV.31	ali.9.35	20	set.26.2.23	Dicistroviridae / Polycipiviridae	inside	established
32	OV.32	ali.9.34	21	set.26.3.10	Tombusviridae / Luteovirus / Carmotetraviridae	deep	established
33	OV.33	ali.9.27	24	set.26.2.18	Uncl. inv., vert. (Basavirus)	inside	established
34	OV.34	ali.9.24	23	set.26.2.1	Protopotyviruses	sister/deep	novel
35	OV.35	ali.9.37	18	set.26.3.10	Tombusviridae / Luteovirus / Carmotetraviridae	inside	established
36	OV.36	ali.9.29	22	set.26.2.18	Uncl. inv., vert. (Basavirus)	sister/deep	established
37	OV.37	ali.9.38	18	set.26.2.23	Dicistroviridae / Polycipiviridae	inside	established
38	OV.38	ali.9.40	16	set.26.1.2	Leviviridae	sister/deep	established
39	OV.39	ali.9.42	15	set.26.1.2	Leviviridae	inside	established
40	OV.40	ali.9.36	20	set.26.2.24	Aquatic picorna-like viruses / Marnaviridae	inside	established
41	OV.41	ali.9.43	14	set.26.2.24	Aquatic picorna-like viruses / Marnaviridae	sister/deep	established
42	OV.42	ali.9.44	14	set.26.2.10	Alvernaviridae / Barnaviridae / Enamovirus / Polerovirus / Solemoviridae	inside/sister	established
43	OV.43	ali.9.45	14	set.26.2.10	Alvernaviridae / Barnaviridae / Enamovirus / Polerovirus / Solemoviridae	inside/sister	established
44	OV.44	ali.9.46	13	set.26.2.10	Alvernaviridae / Barnaviridae / Enamovirus / Polerovirus / Solemoviridae	inside/sister	established
45	OV.45	ali.9.47	13	set.26.2.18	Uncl. inv., vert. (Polycipiviridae)	sister/deep	established
46	OV.46	ali.9.39	18	set.26.3.13	Yangshan assemblage	inside/mixed	novel
47	OV.47	ali.9.41	16	set.26.1.4	Ourmiaviruses	inside	established
48	OV.48	ali.9.50	13	set.26.1.2	Leviviridae	inside	established
49	OV.49	ali.9.51	13	set.26.3.13	Yangshan assemblage	sister/mixed	novel
50	OV.50	ali.9.52	12	set.26.2.2+	deep near Astroviridae	deep	established
51	OV.51	ali.9.48	13	set.26.3.10	Tombusviridae / Luteovirus / Carmotetraviridae	inside	established
52	OV.52	ali.9.57	10	set.26.2.10	Alvernaviridae / Barnaviridae / Enamovirus / Polerovirus / Solemoviridae	inside/mixed	established
53	OV.53	ali.9.59	10	set.26.3.13	Yangshan assemblage	inside/sister	novel
54	OV.54	ali.9.60	10	set.26.3.10	Tombusviridae / Luteovirus / Carmotetraviridae	inside/sister	established
55	OV.55	ali.9.62	10	set.26.2.23	Dicistroviridae / Polycipiviridae	inside/sister	established
56	OV.56	ali.9.49	13	set.26.3.10	Tombusviridae / Luteovirus / Carmotetraviridae	inside	established
57	OV.57	ali.9.53	12	set.26.2.10+	Alvernaviridae / Barnaviridae / Enamovirus / Polerovirus / Solemoviridae; Uncl. inv.	sister to both	established	1	6
58	OV.58	ali.9.55	11	set.26.3.13	Yangshan assemblage	inside/mixed	novel
59	OV.59	ali.9.56	11	set.26.1.2	Leviviridae	inside	established
60	OV.60	ali.9.63	10	set.26.2.23	Dicistroviridae / Polycipiviridae	inside	established
61	OV.61	ali.9.66	9	set.26.3.11	Nodaviridae	inside	established
62	OV.62	ali.9.61	10	set.26.2.18+	deep Picornavirales	deep	established
63	OV.63	ali.9.67	9	set.26.1.2	Leviviridae	inside	established
64	OV.64	ali.9.74	8	set.26.1.1	Levi-like viruses	inside	established
65	OV.65	ali.9.54	11	set.26.2.23	Dicistroviridae / Polycipiviridae	inside	established
66	OV.66	ali.9.58	10	set.26.3.10	Tombusviridae / Luteovirus / Carmotetraviridae	inside	established
67	OV.67	ali.9.64	9	set.26.2.23+	deep Picornavirales	deep	established
68	OV.68	ali.9.65	9	set.26.2.21	Uncl. inv.	inside	established
69	OV.69	ali.9.69	9	set.26.2.24	Aquatic picorna-like viruses / Marnaviridae	inside	established
70	OV.70	ali.9.75	7	set.26.2.29	Permutotetraviridae	inside/sister	established	1	7
71	OV.71	ali.9.76	7	set.26.3.10	Tombusviridae / Luteovirus / Carmotetraviridae	inside	established
72	OV.72	ali.9.68	9	set.26.2.23	Dicistroviridae / Polycipiviridae	inside	established
73	OV.73	ali.9.72	8	set.26.2.1	deep near Potyviridae	deep/sister	established
74	OV.74	ali.9.73	8	set.26.3.10	Tombusviridae / Luteovirus / Carmotetraviridae	inside	established
75	OV.75	ali.9.77	7	set.26.1.1	Levi-like viruses	inside	established
76	OV.76	ali.9.79	7	set.26.3.10	Tombusviridae / Luteovirus / Carmotetraviridae	inside/sister	established
77	OV.77	ali.9.81	6	set.26.3.10	Tombusviridae / Luteovirus / Carmotetraviridae	inside	established
78	OV.78	ali.9.82	6	set.26.2.10+	Alvernaviridae / Barnaviridae / Enamovirus / Polerovirus / Solemoviridae.	sister/deep	established
79	OV.79	ali.9.83	6	set.26.3.10	Tombusviridae / Luteovirus / Carmotetraviridae	inside	established
80	OV.80	ali.9.84	6	set.26.2.10	Alvernaviridae / Barnaviridae / Enamovirus / Polerovirus / Solemoviridae	inside	established
81	OV.81	ali.9.87	6	set.26.1.2	Leviviridae	inside	established
82	OV.82	ali.9.91	6	set.26.1.4	Ourmiaviruses	inside	established
83	OV.83	ali.9.70	9	set.26.3.10	Tombusviridae / Luteovirus / Carmotetraviridae	inside	established
84	OV.84	ali.9.80	7	set.26.2.18+	deep Picornavirales	deep	established
85	OV.85	ali.9.85	6	set.26.3.17+	Yangshan assemblage	deep	novel	1	6
86	OV.86	ali.9.86	6	set.26.3.10	Tombusviridae / Luteovirus / Carmotetraviridae	inside	established
87	OV.87	ali.9.89	6	set.26.2.24	Aquatic picorna-like viruses / Marnaviridae	sister/inside	established
88	OV.88	ali.9.90	6	set.26.2.10	Alvernaviridae / Barnaviridae / Enamovirus / Polerovirus / Solemoviridae	inside/mixed	established
89	OV.89	ali.9.100	5	set.26.3.10	Tombusviridae / Luteovirus / Carmotetraviridae	inside	established
90	OV.90	ali.9.102	5	set.26.2.24	Aquatic picorna-like viruses / Marnaviridae	inside	established
91	OV.91	ali.9.103	5	set.26.2.7	Picobirnaviridae	inside	established
92	OV.92	ali.9.308	5	set.26.2.1	Protopotyviruses	sister/deep	novel
93	OV.93	ali.9.92	5	set.26.2.2+	deep near Astroviridae	deep	established
94	OV.94	ali.9.95	5	set.26.2.9	Uncl. inv. ("Solemo")	sister/deep	established
95	OV.95	ali.9.98	5	set.26.2.24	Aquatic picorna-like viruses / Marnaviridae	inside	established
96	OV.96	ali.9.99	5	set.26.2.18	Uncl. inv., vert.	inside	established
97	OV.97	ali.9.71	9	set.26.3.11	Nodaviridae	inside/sister	established
98	OV.98	ali.9.78	7	set.26.2.23	Dicistroviridae / Polycipiviridae	inside	established
99	OV.99	ali.9.88	6	set.26.1.2	Leviviridae	inside	established
100	OV.100	ali.9.105	5	set.26.2.21+	deep Picornavirales	deep	established
101	OV.101	ali.9.93	5	set.26.2.20+	deep inside Alphavirus supergroup	deep	established
102	OV.102	ali.9.94	5	set.26.2.24	Aquatic picorna-like viruses / Marnaviridae	inside	established
103	OV.103	ali.9.96	5	set.26.3.11	Nodaviridae	inside	established
104	OV.104	ali.9.97	5	set.26.2.9	Uncl. inv. ("Solemo")	inside	established
105	OV.105	ali.9.108	4	set.26.3.13	Yangshan assemblage	deep	novel
106	OV.106	ali.9.109	4	set.26.2.23	Dicistroviridae / Polycipiviridae	inside	established
107	OV.107	ali.9.110	4	set.26.2.5+	deep near Partitiviridae	deep	established
108	OV.108	ali.9.111	4	set.26.3.10	Tombusviridae / Luteovirus / Carmotetraviridae	sister/deep	established
109	OV.109	ali.9.114	4	set.26.3.10	Tombusviridae / Luteovirus / Carmotetraviridae	inside	established
110	OV.110	ali.9.115	4	set.26.2.10	Alvernaviridae / Barnaviridae / Enamovirus / Polerovirus / Solemoviridae	inside	established
111	OV.111	ali.9.116	4	set.26.3.11	Nodaviridae	inside	established
112	OV.112	ali.9.117	4	set.26.3.10	Tombusviridae / Luteovirus / Carmotetraviridae	inside/mixed	established
113	OV.113	ali.9.118	4	set.26.3.10	Tombusviridae / Luteovirus / Carmotetraviridae	inside/mixed	established
114	OV.114	ali.9.119	4	set.26.3.10	Tombusviridae / Luteovirus / Carmotetraviridae	inside/mixed	established
115	OV.115	ali.9.120	4	set.26.1.4	Ourmiaviruses	inside	established
116	OV.116	ali.9.122	4	set.26.3.10	Tombusviridae / Luteovirus / Carmotetraviridae	sister/inside	established
117	OV.117	ali.9.123	4	set.26.2.18+	deep Picornavirales	deep	established
118	OV.118	ali.9.124	4	set.26.2.23	Dicistroviridae / Polycipiviridae	inside	established
119	OV.119	ali.9.125	4	set.26.2.23	Dicistroviridae / Polycipiviridae	inside/sister	established
120	OV.120	ali.9.126	4	set.26.2.18+	deep Picornavirales	deep	established
121	OV.121	ali.9.127	4	set.26.1.4	Ourmiaviruses	inside	established
122	OV.122	ali.9.128	4	set.26.3.10	Tombusviridae / Luteovirus / Carmotetraviridae	inside	established
123	OV.123	ali.9.101	5	set.26.3.15+	Yangshan assemblage	sister/deep	novel	1	1
124	OV.124	ali.9.104	5	set.26.2.10	Alvernaviridae / Barnaviridae / Enamovirus / Polerovirus / Solemoviridae	inside/sister	established
125	OV.125	ali.9.106	5	set.26.3.28	Virgaviridae	inside/mixed	established
126	OV.126	ali.9.112	4	set.26.3.10	Tombusviridae / Luteovirus / Carmotetraviridae	inside	established
127	OV.127	ali.9.113	4	set.26.2.23	Dicistroviridae / Polycipiviridae	inside/sister	established
128	OV.128	ali.9.121	4	set.26.3.11	deep near Nodaviridae	deep/sister	established
129	OV.129	ali.9.129	3	set.26.3.10+	Tombusviridae / Luteovirus / Carmotetraviridae	inside/sister	established
130	OV.130	ali.9.130	3	set.26.2.24	Aquatic picorna-like viruses / Marnaviridae	sister/deep	established
131	OV.131	ali.9.131	3	set.26.3.11	Nodaviridae	inside	established
132	OV.132	ali.9.132	3	set.26.1.2	Leviviridae	sister/deep	established
133	OV.133	ali.9.135	3	set.26.3.17	Yangshan assemblage	deep	novel
134	OV.134	ali.9.136	3	set.26.3.17	Yangshan assemblage	deep	novel	1	1
135	OV.135	ali.9.137	3	set.26.3.13	Yangshan assemblage	sister/deep	novel
136	OV.136	ali.9.138	3	set.26.3.10	Tombusviridae / Luteovirus / Carmotetraviridae	inside	established
137	OV.137	ali.9.139	3	set.26.3.10	Tombusviridae / Luteovirus / Carmotetraviridae	inside	established
138	OV.138	ali.9.140	3	set.26.3.10	Tombusviridae / Luteovirus / Carmotetraviridae	inside	established
139	OV.139	ali.9.141	3	set.26.2.24	Aquatic picorna-like viruses / Marnaviridae	inside	established
140	OV.140	ali.9.142	3	set.26.2.18	deep Picornavirales (near Uncl. inv., vert.)	deep	established
141	OV.141	ali.9.143	3	set.26.2.10	Alvernaviridae / Barnaviridae / Enamovirus / Polerovirus / Solemoviridae	inside/mixed	established
142	OV.142	ali.9.144	3	set.26.3.10	Tombusviridae / Luteovirus / Carmotetraviridae	inside	established
143	OV.143	ali.9.145	3	set.26.2.23	deep between Dicistroviridae and Marnaviridae	deep	undefined
144	OV.144	ali.9.148	3	set.26.1.1	Levi-like viruses	inside/mixed	established
145	OV.145	ali.9.149	3	set.26.2.18+	deep Picornavirales	deep	established
146	OV.146	ali.9.150	3	set.26.2.23+	deep Picornavirales	deep	established
147	OV.147	ali.9.151	3	set.26.2.23	Dicistroviridae / Polycipiviridae	inside	established
148	OV.148	ali.9.153	3	set.26.2.23	Dicistroviridae / Polycipiviridae	inside/mixed	established
149	OV.149	ali.9.154	3	set.26.3.10	Tombusviridae / Luteovirus / Carmotetraviridae	inside/mixed	established
150	OV.150	ali.9.156	3	set.26.2.23+	deep near Dicistroviridae / Polycipiviridae	deep	established
151	OV.151	ali.9.158	3	set.26.1.1	Levi-like viruses	inside	established
152	OV.152	ali.9.159	3	set.26.1.1	Levi-like viruses	inside	established
153	OV.153	ali.9.160	3	set.26.3.21	Alphatetraviridae	inside	established
154	OV.154	ali.9.161	3	set.26.3.10	Tombusviridae / Luteovirus / Carmotetraviridae	inside/mixed	established
155	OV.155	ali.9.162	3	set.26.1.4	Ourmiaviruses	inside	established
156	OV.156	ali.9.133	3	set.26.3.10	Tombusviridae / Luteovirus / Carmotetraviridae	inside	established
157	OV.157	ali.9.134	3	set.26.2.24	deep near Aquatic picorna-like viruses / Marnaviridae	deep	established
158	OV.158	ali.9.146	3	set.26.2.23	Dicistroviridae / Polycipiviridae	inside/mixed	established
159	OV.159	ali.9.147	3	set.26.2.9+	deep in Branch 2	deep	undefined
160	OV.160	ali.9.152	3	set.26.2.23	Dicistroviridae / Polycipiviridae	inside/mixed	established
161	OV.161	ali.9.155	3	set.26.3.10	Tombusviridae / Luteovirus / Carmotetraviridae	inside/mixed	established
162	OV.162	ali.9.157	3	set.26.1.4	Ourmiaviruses	inside	established
163	OV.163	ali.9.164	2	set.26.2.23+	deep Picornavirales	deep	established	1	1
164	OV.164	ali.9.165	2	set.26.3.11+	deep near Nodaviridae	deep/sister	established
165	OV.165	ali.9.166	2	set.26.3.17+	Yangshan assemblage	deep	novel
166	OV.166	ali.9.167	2	set.26.2.28	deep near "Kelp fly-like viruses" / Solinviviridae	sister/deep	established
167	OV.167	ali.9.169	2	set.26.2.28+	deep Picornavirales	deep	established
168	OV.168	ali.9.170	2	set.26.3.10	Tombusviridae / Luteovirus / Carmotetraviridae	inside/mixed	established
169	OV.169	ali.9.172	2	set.26.3.11	Nodaviridae	inside	established
170	OV.170	ali.9.173	2	set.26.2.2	deep near Astroviridae	deep/sister	established
171	OV.171	ali.9.174	2	set.26.3.11	Nodaviridae	inside	established
172	OV.172	ali.9.175	2	set.26.3.11	Nodaviridae	inside/mixed	established
173	OV.173	ali.9.176	2	set.26.3.11	Nodaviridae	inside	established
174	OV.174	ali.9.177	2	set.26.2.24	Aquatic picorna-like viruses / Marnaviridae	inside	established
175	OV.175	ali.9.178	2	set.26.2.28+	deep Picornavirales	deep	established
176	OV.176	ali.9.179	2	set.26.2.24	Aquatic picorna-like viruses / Marnaviridae	inside/mixed	established
177	OV.177	ali.9.181	2	set.26.2.18	deep Picornavirales (near Uncl. inv., vert.)	deep	established
178	OV.178	ali.9.182	2	set.26.1.4	Ourmiaviruses	inside	established
179	OV.179	ali.9.183	2	set.26.2.24	deep Picornavirales (near Aquatic picorna-like viruses / Marnaviridae)	deep	established
180	OV.180	ali.9.184	2	set.26.3.10	Tombusviridae / Luteovirus / Carmotetraviridae	inside/sister	established
181	OV.181	ali.9.185	2	set.26.2.18	Uncl. inv., vert.	inside	established
182	OV.182	ali.9.186	2	set.26.3.16	Yangshan assemblage	deep	novel
183	OV.183	ali.9.187	2	set.26.3.15+	Yangshan assemblage	deep	novel
184	OV.184	ali.9.188	2	set.26.1.1	Levi-like viruses	inside	established
185	OV.185	ali.9.189	2	set.26.1.1	Levi-like viruses	inside	established
186	OV.186	ali.9.190	2	set.26.2.18	Uncl. inv., vert.	inside	established
187	OV.187	ali.9.191	2	set.26.1.3	Narnaviruses	inside	established
188	OV.188	ali.9.192	2	set.26.2.23	Dicistroviridae / Polycipiviridae	inside/mixed	established
189	OV.189	ali.9.193	2	set.26.3.15+	Yangshan assemblage	deep	novel
190	OV.190	ali.9.194	2	set.26.2.23	Dicistroviridae / Polycipiviridae	inside/mixed	established
191	OV.191	ali.9.195	2	set.26.1.1	Levi-like viruses	inside	established
192	OV.192	ali.9.196	2	set.26.3.13	Yangshan assemblage	inside	novel
193	OV.193	ali.9.198	2	set.26.1.4	Ourmiaviruses	inside	established
194	OV.194	ali.9.199	2	set.26.3.18	deep near Hepeliviruses	deep	established
195	OV.195	ali.9.200	2	set.26.2.24	Aquatic picorna-like viruses / Marnaviridae	inside	established
196	OV.196	ali.9.201	2	set.26.2.18	Uncl. inv., vert.	inside	established
197	OV.197	ali.9.202	2	set.26.3.12	Uncl. inv	inside	established
198	OV.198	ali.9.203	2	set.26.1.3	Narnaviruses	inside	established
199	OV.199	ali.9.204	2	set.26.3.18	deep near Hepeliviruses	deep	established
200	OV.200	ali.9.107	5	set.26.3.20	Uncl. inv. (inside Alphavirus supergroup)	inside/mixed	established
201	OV.201	ali.9.171	2	set.26.3.17	Yangshan assemblage	deep	novel
202	OV.202	ali.9.180	2	set.26.3.10	Tombusviridae / Luteovirus / Carmotetraviridae	inside	established
203	OV.203	ali.9.197	2	set.26.1.4	Ourmiaviruses	inside	established
204	OV.204	ali.9.205	2	set.26.3.17+	Yangshan assemblage	deep	novel
205	OV.205	ali.9.206	2	set.26.2.24	Aquatic picorna-like viruses / Marnaviridae	inside	established
206	OV.206	ali.9.207	2	set.26.3.11	Nodaviridae	inside	established
207	OV.207	ali.9.163	1	set.26.3.13	Yangshan assemblage	deep	novel
208	OV.208	ali.9.168	1	set.26.2.18+	deep Picornavirales	deep	established
209	OV.209	ali.9.208	1	set.26.2.2+	deep near Astroviridae	deep	established
210	OV.210	ali.9.209	1	set.26.3.10	Tombusviridae / Luteovirus / Carmotetraviridae	inside	established
211	OV.211	ali.9.210	1	set.26.3.10	Tombusviridae / Luteovirus / Carmotetraviridae	inside	established
212	OV.212	ali.9.211	1	set.26.2.1+	deep in Branch 2	deep	undefined
213	OV.213	ali.9.212	1	set.26.3.10	Tombusviridae / Luteovirus / Carmotetraviridae	inside	established
214	OV.214	ali.9.213	1	set.26.3.11	Nodaviridae	inside	established
215	OV.215	ali.9.214	1	set.26.3.10	Tombusviridae / Luteovirus / Carmotetraviridae	inside	established
216	OV.216	ali.9.215	1	set.26.3.10	Tombusviridae / Luteovirus / Carmotetraviridae	inside	established
217	OV.217	ali.9.216	1	set.26.2.29	Permutotetraviridae	inside/sister	established	1	1
218	OV.218	ali.9.217	1	set.26.2.23	Dicistroviridae / Polycipiviridae	inside/mixed	established
219	OV.219	ali.9.218	1	set.26.1.2	Leviviridae	inside	established
220	OV.220	ali.9.219	1	set.26.3.11	Nodaviridae	inside	established
221	OV.221	ali.9.220	1	set.26.3.11	Nodaviridae	inside	established
222	OV.222	ali.9.221	1	set.26.1.2	Leviviridae	inside	established
223	OV.223	ali.9.222	1	set.26.2.5	Partitiviridae	inside	established
224	OV.224	ali.9.223	1	set.26.1.4	Ourmiaviruses	inside	established
225	OV.225	ali.9.224	1	set.26.2.22+	deep Picornavirales (near Aquatic picorna-like viruses / Marnaviridae)	deep	established
226	OV.226	ali.9.225	1	set.26.2.24	Aquatic picorna-like viruses / Marnaviridae	inside	established
227	OV.227	ali.9.226	1	set.26.1.1	Levi-like viruses	inside	established
228	OV.228	ali.9.227	1	set.26.1.4	Ourmiaviruses	inside	established
229	OV.229	ali.9.228	1	set.26.2.10	Alvernaviridae / Barnaviridae / Enamovirus / Polerovirus / Solemoviridae	inside	established
230	OV.230	ali.9.229	1	set.26.3.26	Bromoviridae	inside	established
231	OV.231	ali.9.230	1	set.26.2.5	Partitiviridae	inside	established
232	OV.232	ali.9.231	1	set.26.3.22	Benyviridae	inside	established
233	OV.233	ali.9.232	1	set.26.3.13	Yangshan assemblage	inside	novel
234	OV.234	ali.9.233	1	set.26.2.24	Aquatic picorna-like viruses / Marnaviridae	inside	established
235	OV.235	ali.9.234	1	set.26.2.1+	deep in Branch 2	deep	undefined
236	OV.236	ali.9.235	1	set.26.3.11	Nodaviridae	inside	established
237	OV.237	ali.9.236	1	set.26.2.24	Aquatic picorna-like viruses / Marnaviridae	inside	established
238	OV.238	ali.9.237	1	set.26.2.7	Picobirnaviridae	inside	established
239	OV.239	ali.9.238	1	set.26.1.1	Levi-like viruses	inside	established
240	OV.240	ali.9.239	1	set.26.3.18	deep near Hepeliviruses	deep	established
241	OV.241	ali.9.240	1	set.26.2.24	Aquatic picorna-like viruses / Marnaviridae	inside	established
242	OV.242	ali.9.241	1	set.26.2.24	Aquatic picorna-like viruses / Marnaviridae	inside	established
243	OV.243	ali.9.242	1	set.26.3.24	Matonaviruses	inside	established
244	OV.244	ali.9.243	1	set.26.2.10	Alvernaviridae / Barnaviridae / Enamovirus / Polerovirus / Solemoviridae	inside	established
245	OV.245	ali.9.244	1	set.26.1.4	Ourmiaviruses	inside	established
246	OV.246	ali.9.245	1	set.26.2.5	Partitiviridae	inside	established
247	OV.247	ali.9.246	1	set.26.3.11	Nodaviridae	inside/sister	established
248	OV.248	ali.9.247	1	set.26.2.21	Uncl. inv.	inside	established
249	OV.249	ali.9.248	1	set.26.2.24	Aquatic picorna-like viruses / Marnaviridae	inside/sister	established
250	OV.250	ali.9.249	1	set.26.3.13	Yangshan assemblage	inside	novel
251	OV.251	ali.9.250	1	set.26.2.21	Uncl. inv.	inside/sister	established
252	OV.252	ali.9.251	1	set.26.3.10	Tombusviridae / Luteovirus / Carmotetraviridae	deep	established
253	OV.253	ali.9.252	1	set.26.3.10	Tombusviridae / Luteovirus / Carmotetraviridae	inside	established
254	OV.254	ali.9.253	1	set.26.3.10	Tombusviridae / Luteovirus / Carmotetraviridae	inside	established
255	OV.255	ali.9.254	1	set.26.2.23	Dicistroviridae / Polycipiviridae	inside	established
256	OV.256	ali.9.255	1	set.26.2.10+	deep in Branch 2	deep	undefined
257	OV.257	ali.9.256	1	set.26.2.23+	deep Picornavirales	deep	established
258	OV.258	ali.9.257	1	set.26.2.1+	deep in Branch 2	deep	undefined
259	OV.259	ali.9.258	1	set.26.2.23	Dicistroviridae / Polycipiviridae	inside	established
260	OV.260	ali.9.259	1	set.26.3.10	Tombusviridae / Luteovirus / Carmotetraviridae	inside	established
261	OV.261	ali.9.260	1	set.26.3.18	Yangshan assemblage	deep	novel
262	OV.262	ali.9.261	1	set.26.3.13	Yangshan assemblage	inside	novel
263	OV.263	ali.9.262	1	set.26.4.6+	deep in Branch 4	deep	undefined
264	OV.264	ali.9.263	1	set.26.3.10	Tombusviridae / Luteovirus / Carmotetraviridae	inside	established
265	OV.265	ali.9.264	1	set.26.2.3	Hypoviridae	sister/deep	established
266	OV.266	ali.9.265	1	set.26.3.11	Nodaviridae	inside	established
267	OV.267	ali.9.266	1	set.26.2.26	deep Picornavirales (near Uncl. inv.)	deep	established
268	OV.268	ali.9.267	1	set.26.2.18+	deep Picornavirales	deep	established
269	OV.269	ali.9.268	1	set.26.2.29	deep in Branch 2 (near Permutotetraviridae)	deep	undefined
270	OV.270	ali.9.269	1	set.26.2.10	Alvernaviridae / Barnaviridae / Enamovirus / Polerovirus / Solemoviridae	inside	established
271	OV.271	ali.9.270	1	set.26.2.18+	deep Picornavirales	deep	established
272	OV.272	ali.9.271	1	set.26.3.11+	Yangshan assemblage	deep	novel
273	OV.273	ali.9.272	1	set.26.4.6+	deep in Branch 4	deep	undefined
274	OV.274	ali.9.273	1	set.26.3.10	Tombusviridae / Luteovirus / Carmotetraviridae	inside	established
275	OV.275	ali.9.274	1	set.26.4.9+	deep between Branch 2 and Branch 4 (???)	deep	undefined
276	OV.276	ali.9.275	1	set.26.2.7	Picobirnaviridae	inside	established
277	OV.277	ali.9.276	1	set.26.2.18+	deep Picornavirales	deep	established
278	OV.278	ali.9.277	1	set.26.1.2	Leviviridae	inside	established
279	OV.279	ali.9.278	1	set.26.2.18+	deep Picornavirales	deep	established
280	OV.280	ali.9.279	1	set.26.2.24+	deep Picornavirales	deep	established
281	OV.281	ali.9.280	1	set.26.3.31+	Yangshan assemblage	deep	novel
282	OV.282	ali.9.281	1	set.26.3.10	Tombusviridae / Luteovirus / Carmotetraviridae	inside	established
283	OV.283	ali.9.282	1	set.26.3.11	Nodaviridae	inside	established
284	OV.284	ali.9.283	1	set.26.3.10	Tombusviridae / Luteovirus / Carmotetraviridae	inside	established
285	OV.285	ali.9.284	1	set.26.4.1	Giardiavirus / Uncl. inv.	inside	established
286	OV.286	ali.9.285	1	set.26.3.16+	Yangshan assemblage	deep	novel
287	OV.287	ali.9.286	1	set.26.2.10+	Alvernaviridae / Barnaviridae / Enamovirus / Polerovirus / Solemoviridae; Uncl. inv.	sister to both	established
288	OV.288	ali.9.287	1	set.26.2.2+	deep in Branch 2	deep	undefined
289	OV.289	ali.9.288	1	set.26.3.23+	Yangshan assemblage	deep	novel
290	OV.290	ali.9.289	1	set.26.1.2+	deep near Leviviridae	deep/sister	established
291	OV.291	ali.9.290	1	set.26.2.10	Alvernaviridae / Barnaviridae / Enamovirus / Polerovirus / Solemoviridae	inside/sister	established
292	OV.292	ali.9.291	1	set.26.3.11	Nodaviridae	inside	established
293	OV.293	ali.9.292	1	set.26.1.1	Levi-like viruses	inside	established
294	OV.294	ali.9.293	1	set.26.3.10	Tombusviridae / Luteovirus / Carmotetraviridae	inside	established
295	OV.295	ali.9.294	1	set.26.1.1	Levi-like viruses	inside	established
296	OV.296	ali.9.295	1	set.26.2.10	Alvernaviridae / Barnaviridae / Enamovirus / Polerovirus / Solemoviridae	inside	established
297	OV.297	ali.9.296	1	set.26.1.1	Levi-like viruses	inside	established
298	OV.298	ali.9.297	1	set.26.3.11	Yangshan assemblage	deep	novel
299	OV.299	ali.9.298	1	set.26.3.10	Tombusviridae / Luteovirus / Carmotetraviridae	inside	established
300	OV.300	ali.9.299	1	set.26.2.23+	deep Picornavirales	deep	established
301	OV.301	ali.9.300	1	set.26.2.10	Alvernaviridae / Barnaviridae / Enamovirus / Polerovirus / Solemoviridae	inside	established
302	OV.302	ali.9.301	1	set.26.3.11	Nodaviridae	inside	established	1	1
303	OV.303	ali.9.302	1	set.26.3.23+	Yangshan assemblage	deep	novel
304	OV.304	ali.9.303	1	set.26.1.1	Levi-like viruses	inside	established
305	OV.305	ali.9.304	1	set.26.2.24	Aquatic picorna-like viruses / Marnaviridae	inside	established
306	OV.306	ali.9.305	1	set.26.2.18+	deep Picornavirales	deep	established
307	OV.307	ali.9.306	1	set.26.2.9+	deep between Branch 2 and Branch 3 (???)	deep/undefined	undefined
308	OV.308	ali.9.307	1	set.26.2.13+	deep between Branch 2 and Branch 3 (???)	deep/undefined	undefined
309	OV.309	ali.9.309	1	undefined	deep/undefined	deep/undefined	undefined
310	OV.310	ali.9.310	1	undefined	deep/undefined	deep/undefined	undefined
311	OV.311	ali.9.311	1	undefined	deep/undefined	deep/undefined	undefined
312	OV.312	ali.9.312	1	undefined	deep/undefined	deep/undefined	undefined
313	OV.313	ali.9.313	1	undefined	deep/undefined	deep/undefined	undefined
314	OV.314	ali.9.314	1	undefined	deep/undefined	deep/undefined	undefined
315	OV.315	ali.9.315	1	undefined	deep/undefined	deep/undefined	undefined
316	OV.316	ali.9.316	1	undefined	deep/undefined	deep/undefined	undefined
317	OV.317	ali.9.317	1	undefined	deep/undefined	deep/undefined	undefined
318	OV.318	ali.9.318	1	undefined	deep/undefined	deep/undefined	undefined
319	OV.319	ali.9.319	1	undefined	deep/undefined	deep/undefined	undefined
320	OV.320	ali.9.320	1	undefined	deep/undefined	deep/undefined	undefined
321	OV.321	ali.9.321	1	undefined	deep/undefined	deep/undefined	undefined
322	OV.322	ali.9.322	1	undefined	deep/undefined	deep/undefined	undefined
323	OV.323	ali.9.323	1	undefined	deep/undefined	deep/undefined	undefined

## Sheet: Clades
Clade ID	Clade name	Number of OV sequences
set.26.2.24	Aquatic picorna-like viruses / Marnaviridae	854
set.26.3.13+	Yangshan assemblage	719
set.26.3.10	Tombusviridae / Luteovirus / Carmotetraviridae	589
set.26.3.11	Nodaviridae	414
set.26.1.4	Ourmiaviruses	382
set.26.2.23	Dicistroviridae / Polycipiviridae	343
set.26.1.1+	Leviviridae and Levi-like viruses	340
set.26.3.12	Brandma-like	282
set.26.2.10	Alvernaviridae / Barnaviridae / Enamovirus / Polerovirus / Solemoviridae	239
set.26.2.1	Protopotyviruses	101
