# Supplementary material for: Doubling of the known set of RNA viruses by metagenomic analysis of an aquatic virome
Source: Nat Microbiol. 2020 Jul 20;5(10):1262–70. doi: 10.1038/s41564-020-0755-4 (PMC7508674; doi:10.1038/s41564-020-0755-4)
Supplement: Supplementary file 4 — The RdRP core domains in the Yangshan RNA virome encoded in alternative genetic codes. [file 41564_2020_755_MOESM4_ESM.xlsx]

## Sheet: with-stops
Sequence ID	Contig ID	Contig coordinates	Number of in-frame Stop codons			Cluster ID
			TAA	TAG	TGA
orf.6058	NODE_1002_truseq	2852-1338	0	1	0	OV.9
orf.61115	NODE_10129_truseq	1419-1	7	9	0	OV.8
orf.62912	NODE_10428_truseq	26-1390	0	3	0	OV.4
orf.6763	NODE_1120_truseq	3142-4620	0	0	1	OV.156
orf.70911	NODE_11750_truseq	21-1265	6	6	0	OV.2
orf.7573	NODE_1255_truseq	802-2211	8	9	0	OV.6
orf.757	NODE_127_truseq	7633-9114	0	0	10	OV.8
orf.82600	NODE_13690_truseq	1384-179	0	6	0	OV.4
orf.86498	NODE_14338_truseq	215-1321	0	0	1	OV.1
orf.8977	NODE_1487_truseq	2026-3162	14	3	0	OV.8
orf.9793	NODE_1623_truseq	2968-4464	0	8	0	OV.4
orf.99236	NODE_16447_truseq	2-1267	8	9	0	OV.54
orf.10331	NODE_1712_truseq	3268-1787	3	2	0	OV.30
orf.105212	NODE_17436_truseq	20-1156	0	1	0	OV.6
orf.133500	NODE_190_clontech	1116-1	1	0	0	OV.5
orf.11985	NODE_1988_truseq	156-1499	0	0	1	OV.6
orf.12033	NODE_1996_truseq	1257-2735	0	0	1	OV.302
orf.12601	NODE_2091_truseq	1186-2595	8	4	0	OV.2
orf.1492	NODE_247_truseq	4575-3058	0	1	0	OV.1
orf.15576	NODE_2586_truseq	3111-1738	0	1	0	OV.9
orf.20811	NODE_26_clontech	1716-3095	1	0	0	OV.2
orf.17543	NODE_2912_truseq	2482-1190	23	3	0	OV.2
orf.1781	NODE_295_truseq	3479-1914	6	5	2	OV.8
orf.18450	NODE_3062_truseq	1291-221	0	1	0	OV.159
orf.1902	NODE_315_truseq	3261-1549	11	4	1	OV.8
orf.19721	NODE_3273_truseq	1853-600	1	5	0	OV.6
orf.19928	NODE_3308_truseq	224-1648	9	4	0	OV.9
orf.2181	NODE_361_truseq	4557-5969	7	7	0	OV.8
orf.21997	NODE_3652_truseq	928-2343	1	0	0	OV.10
orf.2400	NODE_397_truseq	3061-1385	13	7	0	OV.8
orf.24032	NODE_3991_truseq	1205-2842	0	0	5	OV.8
orf.2491	NODE_413_truseq	4336-5661	0	5	0	OV.8
orf.25150	NODE_4176_truseq	2141-1038	1	0	0	OV.80
orf.2686	NODE_445_truseq	3816-2365	0	5	0	OV.24
orf.27534	NODE_4569_truseq	1479-58	0	9	0	OV.10
orf.2790	NODE_462_truseq	4429-2981	1	0	0	OV.1
orf.2833	NODE_470_truseq	5713-7110	9	7	0	OV.8
orf.28911	NODE_4798_truseq	1317-2528	16	7	0	OV.2
orf.30399	NODE_5042_truseq	618-2141	0	1	0	OV.5
orf.3072	NODE_508_truseq	3437-2193	4	7	0	OV.8
orf.30796	NODE_5107_truseq	1442-225	17	3	0	OV.2
orf.30938	NODE_5130_truseq	2-1120	1	0	0	OV.3
orf.37744	NODE_51_clontech	1803-472	0	0	1	OV.5
orf.32824	NODE_5441_truseq	1461-1	0	0	1	OV.10
orf.33503	NODE_5553_truseq	1829-255	13	5	0	OV.8
orf.34657	NODE_5746_truseq	496-1803	12	7	0	OV.8
orf.34954	NODE_5795_truseq	1414-32	0	2	0	OV.24
orf.36040	NODE_5974_truseq	1559-114	3	0	0	OV.4
orf.3682	NODE_610_truseq	2263-941	3	5	0	OV.8
orf.37690	NODE_6247_truseq	2194-854	1	0	0	OV.16
orf.39485	NODE_6543_truseq	1880-357	0	0	1	OV.11
orf.40481	NODE_6707_truseq	1530-19	0	0	1	OV.6
orf.41272	NODE_6839_truseq	1501-50	0	1	0	OV.40
orf.4233	NODE_702_truseq	2676-3791	0	1	0	OV.80
orf.42582	NODE_7057_truseq	1294-2	0	2	0	OV.8
orf.43573	NODE_7223_truseq	535-1935	11	8	0	OV.8
orf.4476	NODE_742_truseq	4287-2671	0	1	1	OV.114
orf.56318	NODE_9338_truseq	2-1240	1	0	0	OV.1
