# Supplementary material for: Doubling of the known set of RNA viruses by metagenomic analysis of an aquatic virome
Source: Nat Microbiol. 2020 Jul 20;5(10):1262–70. doi: 10.1038/s41564-020-0755-4 (PMC7508674; doi:10.1038/s41564-020-0755-4)
Supplement: Supplementary file 5 — The relative abundance of the virus contigs in the Yangshan RNA virome. [file 41564_2020_755_MOESM5_ESM.xlsx]

## Sheet: Sheet1
Sequence ID	Contig ID	Contig coordinates	Abundance, RPKM	Cluster ID
orf.7873	NODE_1305_truseq	1093-2664	17320.8	OV.89
orf.14928	NODE_2478_truseq	1727-363	8719.64	OV.8
orf.1348	NODE_2_clontech	4681-3251	7107.71	OV.1
orf.6295	NODE_1042_truseq	4060-5268	4964.8	OV.1
orf.16060	NODE_2666_truseq	1505-357	4671.2	OV.81
orf.4301	NODE_713_truseq	1530-211	4160.86	OV.4
orf.70224	NODE_98_clontech	1108-2	4029.41	OV.1
orf.15689	NODE_2605_truseq	2939-1683	3270.12	OV.6
orf.2667	NODE_442_truseq	4107-5366	3142.44	OV.16
orf.15715	NODE_17_clontech	745-2001	3026.77	OV.6
orf.2119	NODE_3_clontech	4126-5532	2925.02	OV.67
orf.2022	NODE_335_truseq	4177-2771	2917.27	OV.67
orf.799	NODE_134_truseq	4234-5643	2703.97	OV.1
orf.4965	NODE_8_clontech	2238-3422	2674.6	OV.12
orf.15158	NODE_2517_truseq	881-2329	2654.01	OV.11
orf.8148	NODE_15_clontech	2748-1405	2318.01	OV.201
orf.27716	NODE_4600_truseq	1253-2512	2169.36	OV.16
orf.2860	NODE_5_clontech	2752-1385	2108.66	OV.98
orf.15994	NODE_2655_truseq	1546-179	1914.26	OV.98
orf.26865	NODE_33_clontech	303-1808	1698.04	OV.56
orf.1180	NODE_1_clontech	4240-2822	1692.01	OV.1
orf.7947	NODE_1317_truseq	2052-3395	1685.9	OV.201
orf.2238	NODE_370_truseq	4290-2872	1444.97	OV.1
orf.66322	NODE_92_clontech	1529-348	1437.13	OV.12
orf.5104	NODE_9_clontech	2746-1700	1397.89	OV.57
orf.6996	NODE_1158_truseq	3324-1915	1362.66	OV.3
orf.29113	NODE_35_clontech	331-1767	1351.45	OV.11
orf.16623	NODE_20_clontech	867-2324	1342.94	OV.5
orf.8748	NODE_1448_truseq	2748-1702	1342.58	OV.57
orf.10631	NODE_1762_truseq	2799-1408	1317.53	OV.123
orf.19129	NODE_25_clontech	1552-2943	1290.77	OV.123
orf.8215	NODE_16_clontech	2143-3324	1212.62	OV.161
orf.27205	NODE_4515_truseq	805-2235	1197.38	OV.1
orf.830	NODE_139_truseq	7382-8950	1193.51	OV.1
orf.17851	NODE_23_clontech	628-1995	1110.59	OV.13
orf.2953	NODE_489_truseq	4804-6225	1095.43	OV.1
orf.55657	NODE_75_clontech	508-1722	1049.62	OV.56
orf.23397	NODE_3885_truseq	1104-2579	1045.96	OV.3
orf.566	NODE_95_truseq	4589-6004	1001.3	OV.21
orf.65	NODE_11_truseq	5194-3782	924.538	OV.1
orf.1492	NODE_247_truseq	4575-3058	914.841	OV.1
orf.13955	NODE_2316_truseq	3058-1589	847.183	OV.35
orf.11451	NODE_1899_truseq	1047-2501	840.597	OV.5
orf.8224	NODE_1361_truseq	2800-1700	818.081	OV.42
orf.3821	NODE_633_truseq	1719-313	806.251	OV.1
orf.32086	NODE_5319_truseq	2366-1491	761.625	OV.161
orf.25998	NODE_30_clontech	1204-14	743.796	OV.2
orf.274	NODE_46_truseq	4504-3026	740.519	OV.9
orf.1438	NODE_238_truseq	4286-2868	736.101	OV.1
orf.64030	NODE_10610_truseq	1263-145	708.173	OV.27
orf.1919	NODE_318_truseq	4741-3308	693.14	OV.1
orf.15324	NODE_2544_truseq	1367-3	655.005	OV.1
orf.557	NODE_93_truseq	5366-3954	643.171	OV.1
orf.25254	NODE_4193_truseq	2693-1185	643.133	OV.16
orf.38557	NODE_6389_truseq	757-2157	637.83	OV.1
orf.23103	NODE_3836_truseq	1044-2552	636.593	OV.56
orf.33133	NODE_5493_truseq	583-2058	622.286	OV.6
orf.1116	NODE_186_truseq	4707-3301	610.926	OV.1
orf.1076	NODE_180_truseq	4295-5719	602.963	OV.1
orf.283	NODE_48_truseq	5083-6531	601.951	OV.21
orf.37059	NODE_6143_truseq	762-2021	600.483	OV.20
orf.25084	NODE_4165_truseq	1697-219	588.437	OV.3
orf.10751	NODE_1782_truseq	2775-1390	574.546	OV.123
orf.4649	NODE_6_clontech	4228-2813	554.133	OV.21
orf.94	NODE_16_truseq	4611-3256	552.225	OV.13
orf.5083	NODE_842_truseq	4006-5379	548.299	OV.1
orf.187	NODE_32_truseq	5266-6720	529.049	OV.9
orf.921	NODE_154_truseq	4539-5960	525.454	OV.1
orf.39842	NODE_55_clontech	590-2008	524.927	OV.1
orf.60611	NODE_83_clontech	1202-60	522.309	OV.15
orf.8012	NODE_1328_truseq	1487-2998	509.013	OV.3
orf.1283	NODE_213_truseq	4293-2809	502.11	OV.87
orf.1286	NODE_214_truseq	4118-5524	500.665	OV.1
orf.18753	NODE_3113_truseq	858-2315	498.185	OV.5
orf.1007	NODE_168_truseq	4550-3102	496.927	OV.1
orf.69797	NODE_97_clontech	1481-9	496.112	OV.1
orf.8297	NODE_1373_truseq	3301-1802	495.964	OV.3
orf.7734	NODE_1281_truseq	3201-1831	495.82	OV.2
orf.17529	NODE_2910_truseq	666-2234	484.604	OV.14
orf.2706	NODE_448_truseq	3199-2114	474.14	OV.27
orf.2733	NODE_453_truseq	2805-4223	471.788	OV.1
orf.24649	NODE_28_clontech	838-2244	468.869	OV.1
orf.52941	NODE_71_clontech	321-1694	463.273	OV.2
orf.7803	NODE_1293_truseq	1122-2600	460.839	OV.3
orf.3788	NODE_628_truseq	4454-5899	458.859	OV.1
orf.31057	NODE_5150_truseq	292-1692	457.602	OV.1
orf.3501	NODE_580_truseq	1356-2819	438.155	OV.3
orf.15343	NODE_2548_truseq	2140-3429	436.211	OV.7
orf.5947	NODE_984_truseq	3838-5196	435.541	OV.32
orf.45394	NODE_7525_truseq	1944-493	431.417	OV.10
orf.15267	NODE_2535_truseq	762-2246	410.817	OV.5
orf.4757	NODE_788_truseq	1549-98	410.568	OV.1
orf.23204	NODE_3853_truseq	1190-2665	403.497	OV.3
orf.2033	NODE_337_truseq	4719-3304	401.988	OV.1
orf.69891	NODE_11582_truseq	36-1409	400.619	OV.49
orf.2128	NODE_352_truseq	4522-3131	400.49	OV.1
orf.735	NODE_123_truseq	4899-6272	396.907	OV.31
orf.23682	NODE_3932_truseq	1798-314	396.007	OV.3
orf.1035	NODE_173_truseq	4356-5759	386.819	OV.1
orf.8677	NODE_1437_truseq	742-2055	386.575	OV.14
orf.20811	NODE_26_clontech	1716-3095	385.112	OV.2
orf.1592	NODE_264_truseq	4235-5647	383.297	OV.1
orf.9865	NODE_1635_truseq	1726-3036	376.704	OV.125
orf.13550	NODE_2249_truseq	1361-2830	373.346	OV.86
orf.3049	NODE_505_truseq	2674-4107	371.932	OV.18
orf.2277	NODE_377_truseq	3372-4601	368.462	OV.119
orf.12921	NODE_2144_truseq	2439-3764	367.28	OV.7
orf.6903	NODE_1143_truseq	2133-3413	366.93	OV.2
orf.658	NODE_110_truseq	4653-3271	361.29	OV.1
orf.51403	NODE_8522_truseq	46-1458	358.532	OV.21
orf.105237	NODE_147_clontech	66-1235	357.567	OV.14
orf.22334	NODE_3708_truseq	1490-2878	356.876	OV.76
orf.14410	NODE_2392_truseq	3054-1570	353.851	OV.11
orf.4167	NODE_691_truseq	2193-3614	352.86	OV.2
orf.4355	NODE_722_truseq	3576-2443	351.12	OV.12
orf.10067	NODE_1668_truseq	3707-2337	350.826	OV.6
orf.9785	NODE_1621_truseq	3826-2381	349.84	OV.1
orf.6403	NODE_1060_truseq	2491-3795	347	OV.2
orf.9327	NODE_1545_truseq	132-1520	346.165	OV.40
orf.56761	NODE_9412_truseq	367-1680	343.329	OV.91
orf.6294	NODE_1041_truseq	3331-1991	342.825	OV.2
orf.5042	NODE_835_truseq	3989-5383	338.651	OV.1
orf.590	NODE_99_truseq	4850-6274	335.892	OV.1
orf.8539	NODE_1414_truseq	1639-3096	333.227	OV.3
orf.11475	NODE_1903_truseq	1011-2450	328.383	OV.5
orf.59228	NODE_81_clontech	509-1615	327.432	OV.1
orf.65446	NODE_10846_truseq	1337-3	324.337	OV.1
orf.9421	NODE_1561_truseq	3157-4515	314.956	OV.16
orf.25585	NODE_4249_truseq	1108-2577	314.168	OV.3
orf.11267	NODE_1868_truseq	3192-1753	313.65	OV.2
orf.2388	NODE_395_truseq	4079-2844	313.13	OV.1
orf.15487	NODE_2572_truseq	379-1854	312.479	OV.26
orf.46497	NODE_61_clontech	24-1178	311.776	OV.12
orf.16893	NODE_2804_truseq	2070-3143	309.028	OV.17
orf.575	NODE_96_truseq	4671-3244	308.184	OV.1
orf.1241	NODE_206_truseq	4676-3261	307.739	OV.40
orf.13595	NODE_2256_truseq	2308-1124	307.115	OV.12
orf.18651	NODE_3096_truseq	1749-3137	306.797	OV.2
orf.57073	NODE_76_clontech	247-1596	301.489	OV.87
orf.9411	NODE_1559_truseq	1191-2675	301.071	OV.5
orf.865	NODE_145_truseq	5032-6441	291.561	OV.69
orf.28490	NODE_4728_truseq	1403-2590	289.087	OV.3
orf.45758	NODE_7586_truseq	716-1801	288.884	OV.20
orf.9591	NODE_1589_truseq	642-1964	285.579	OV.14
orf.2265	NODE_375_truseq	4107-5510	285.044	OV.117
orf.24845	NODE_4125_truseq	1677-214	284.268	OV.3
orf.5932	NODE_981_truseq	4420-2999	283.463	OV.1
orf.8882	NODE_1471_truseq	932-2605	282.524	OV.49
orf.15953	NODE_2648_truseq	3057-1840	278.826	OV.6
orf.938	NODE_157_truseq	4157-5563	278.324	OV.40
orf.37953	NODE_52_clontech	654-2024	273.645	OV.2
orf.10920	NODE_1810_truseq	2187-1066	272.039	OV.47
orf.666	NODE_111_truseq	4676-3288	270.456	OV.1
orf.4178	NODE_693_truseq	2318-3502	269.169	OV.12
orf.3682	NODE_610_truseq	2263-941	266.891	OV.8
orf.24997	NODE_4151_truseq	1063-2469	265.511	OV.1
orf.16818	NODE_2791_truseq	2801-1353	264.932	OV.51
orf.14405	NODE_2391_truseq	3126-1936	264.346	OV.6
orf.9339	NODE_1547_truseq	1995-3449	264.266	OV.206
orf.4936	NODE_818_truseq	3553-2360	259.627	OV.16
orf.4637	NODE_769_truseq	3125-1680	259.075	OV.4
orf.16339	NODE_2713_truseq	1975-3399	258.876	OV.4
orf.1043	NODE_174_truseq	4096-2744	257.394	OV.100
orf.5273	NODE_872_truseq	1789-479	252.7	OV.4
orf.1725	NODE_286_truseq	3993-5384	250.491	OV.1
orf.81381	NODE_13489_truseq	45-1382	249.631	OV.1
orf.488	NODE_82_truseq	5342-6706	249.453	OV.67
orf.18582	NODE_3084_truseq	1535-168	235.619	OV.76
orf.10642	NODE_1764_truseq	4338-3160	234.102	OV.37
orf.1319	NODE_219_truseq	4346-2907	232.501	OV.1
orf.15504	NODE_2574_truseq	2806-1367	232.243	OV.3
orf.18723	NODE_3108_truseq	2154-3311	232.118	OV.9
orf.62278	NODE_10323_truseq	1601-174	232.066	OV.11
orf.3379	NODE_560_truseq	4261-5685	229.832	OV.1
orf.77647	NODE_12871_truseq	1-1254	228.965	OV.2
orf.2707	NODE_449_truseq	2713-4125	228.144	OV.1
orf.13602	NODE_2257_truseq	3882-2557	226.399	OV.6
orf.455	NODE_76_truseq	5029-3554	225.562	OV.1
orf.2170	NODE_359_truseq	4504-3047	219.754	OV.31
orf.3729	NODE_618_truseq	4539-5945	218.521	OV.1
orf.13422	NODE_2227_truseq	3158-1653	218.328	OV.5
orf.33062	NODE_5481_truseq	740-2206	217.575	OV.11
orf.11159	NODE_1850_truseq	2722-1322	217.215	OV.164
orf.11481	NODE_1904_truseq	1131-2552	216.35	OV.5
orf.10866	NODE_1801_truseq	2980-1553	216.156	OV.25
orf.510	NODE_85_truseq	5201-3720	215.451	OV.1
orf.8	NODE_2_truseq	7211-8629	215.087	OV.31
orf.19397	NODE_3219_truseq	2070-931	214.524	OV.88
orf.12694	NODE_2106_truseq	1656-304	213.757	OV.182
orf.5974	NODE_988_truseq	2710-1466	213.665	OV.8
orf.2026	NODE_336_truseq	4323-2872	212.754	OV.9
orf.3081	NODE_510_truseq	4545-5903	212.41	OV.100
orf.9530	NODE_1579_truseq	2405-3598	209.87	OV.12
orf.75627	NODE_12535_truseq	3-1238	207.088	OV.1
orf.212	NODE_36_truseq	5015-6478	206.234	OV.102
orf.73455	NODE_12173_truseq	12-1175	205.962	OV.1
orf.25453	NODE_4227_truseq	1081-2568	204.916	OV.3
orf.18005	NODE_2988_truseq	1635-208	204.872	OV.4
orf.13830	NODE_2295_truseq	1607-168	204.652	OV.38
orf.14235	NODE_2363_truseq	2127-3608	204.066	OV.2
orf.55081	NODE_9133_truseq	505-1731	203.172	OV.1
orf.6342	NODE_1049_truseq	2873-1572	198.38	OV.2
orf.3525	NODE_584_truseq	3042-4145	197.787	OV.92
orf.98964	NODE_16401_truseq	1267-41	196.398	OV.1
orf.37744	NODE_51_clontech	1803-472	195.685	OV.5
orf.17506	NODE_2906_truseq	2188-764	195.234	OV.1
orf.9950	NODE_1649_truseq	1367-2839	195.192	OV.3
orf.40594	NODE_6726_truseq	1993-923	191.826	OV.47
orf.10841	NODE_1797_truseq	3187-1724	191.732	OV.3
orf.48679	NODE_8071_truseq	292-1812	191.314	OV.54
orf.60856	NODE_10087_truseq	1553-498	191.25	OV.128
orf.36092	NODE_5983_truseq	1118-2254	190.844	OV.3
orf.299	NODE_50_truseq	4621-3266	187.946	OV.145
orf.25272	NODE_4196_truseq	1651-170	186.589	OV.3
orf.36224	NODE_6005_truseq	1115-2248	184.046	OV.3
orf.20388	NODE_3384_truseq	1516-53	183.351	OV.2
orf.2106	NODE_349_truseq	4330-3128	182.59	OV.179
orf.25206	NODE_4185_truseq	1659-190	182.583	OV.3
orf.15108	NODE_2508_truseq	1616-291	181.935	OV.38
orf.3123	NODE_517_truseq	3834-5384	180.977	OV.16
orf.1085	NODE_181_truseq	4300-2879	180.712	OV.1
orf.25724	NODE_4272_truseq	1037-2476	179.636	OV.2
orf.516	NODE_86_truseq	4809-3352	179.369	OV.21
orf.17313	NODE_2874_truseq	1896-3299	179.277	OV.4
orf.6582	NODE_1089_truseq	2872-1397	178.509	OV.133
orf.8571	NODE_1419_truseq	1485-2969	176.501	OV.236
orf.8807	NODE_1458_truseq	3271-1772	174.139	OV.61
orf.6804	NODE_1126_truseq	4098-2461	173.892	OV.49
orf.5577	NODE_922_truseq	2709-3755	173.72	OV.57
orf.9849	NODE_1632_truseq	858-2468	173.57	OV.250
orf.30346	NODE_5033_truseq	2488-1355	173.41	OV.61
orf.648	NODE_108_truseq	5122-3641	173.312	OV.1
orf.9521	NODE_1577_truseq	2833-1268	173.205	OV.2
orf.14879	NODE_2470_truseq	2684-1302	173.036	OV.3
orf.9038	NODE_1497_truseq	1826-3181	171.191	OV.2
orf.6307	NODE_1044_truseq	910-2325	170.469	OV.1
orf.4732	NODE_784_truseq	3730-2321	170.202	OV.2
orf.11530	NODE_1912_truseq	3327-1879	168.902	OV.5
orf.10295	NODE_1706_truseq	3266-1875	167.393	OV.32
orf.1977	NODE_328_truseq	4434-5762	166.561	OV.148
orf.11372	NODE_1886_truseq	1022-2491	165.813	OV.5
orf.11355	NODE_1883_truseq	2409-3788	165.095	OV.163
orf.7563	NODE_1253_truseq	1293-2723	164.951	OV.25
orf.11691	NODE_1939_truseq	2073-3215	164.002	OV.88
orf.34842	NODE_5776_truseq	1487-282	163.387	OV.63
orf.17522	NODE_2909_truseq	1907-3265	162.434	OV.7
orf.3698	NODE_613_truseq	3248-4507	161.695	OV.16
orf.37329	NODE_6187_truseq	1020-2204	161.662	OV.11
orf.1442	NODE_239_truseq	4028-5416	160.004	OV.1
orf.133500	NODE_190_clontech	1116-1	159.802	OV.5
orf.2512	NODE_416_truseq	4621-3209	159.203	OV.1
orf.12003	NODE_1991_truseq	2625-3908	158.333	OV.28
orf.2719	NODE_451_truseq	2371-3762	158.279	OV.1
orf.138	NODE_23_truseq	4946-3510	156.788	OV.188
orf.5962	NODE_986_truseq	4471-3173	155.044	OV.33
orf.29922	NODE_4962_truseq	1440-91	155.02	OV.98
orf.17841	NODE_2962_truseq	216-1457	153.494	OV.14
orf.17791	NODE_2954_truseq	1147-2619	152.935	OV.5
orf.15007	NODE_2492_truseq	2233-3549	152.588	OV.7
orf.1643	NODE_272_truseq	4223-2952	150.789	OV.36
orf.19113	NODE_3173_truseq	1575-3029	150.653	OV.4
orf.37338	NODE_6188_truseq	1186-2	150.556	OV.11
orf.12160	NODE_2017_truseq	1536-112	150.054	OV.1
orf.1015	NODE_170_truseq	4552-6003	149.948	OV.1
orf.3508	NODE_581_truseq	2750-1425	149.89	OV.125
orf.29602	NODE_37_clontech	2048-594	149.832	OV.206
orf.20146	NODE_3344_truseq	3072-1555	149.716	OV.16
orf.752	NODE_126_truseq	4742-6091	148.891	OV.120
orf.1367	NODE_226_truseq	4386-3052	148.637	OV.13
orf.2752	NODE_456_truseq	4555-3140	147.539	OV.1
orf.28755	NODE_4772_truseq	885-2339	147.035	OV.3
orf.6670	NODE_1104_truseq	4079-2637	146.766	OV.259
orf.1091	NODE_182_truseq	4655-3225	146.739	OV.1
orf.5742	NODE_949_truseq	1657-248	145.964	OV.1
orf.26740	NODE_4438_truseq	2297-891	144.766	OV.158
orf.4252	NODE_705_truseq	4436-3030	144.672	OV.1
orf.18697	NODE_3104_truseq	211-1611	144.589	OV.1
orf.13754	NODE_2283_truseq	2210-3370	144.517	OV.12
orf.35557	NODE_5894_truseq	655-2016	144.237	OV.37
orf.15410	NODE_2559_truseq	938-2671	144.203	OV.46
orf.97882	NODE_16221_truseq	1273-176	143.927	OV.39
orf.153967	NODE_25507_truseq	1-1050	143.92	OV.125
orf.25181	NODE_4181_truseq	1685-210	143.314	OV.3
orf.73657	NODE_12207_truseq	1-1281	142.963	OV.3
orf.7537	NODE_1249_truseq	1627-3087	142.915	OV.71
orf.23600	NODE_3919_truseq	1229-2671	142.361	OV.3
orf.356	NODE_60_truseq	5186-6634	142.162	OV.176
orf.16776	NODE_2784_truseq	2790-1678	142.008	OV.108
orf.705	NODE_118_truseq	4308-5714	141.499	OV.1
orf.10503	NODE_1741_truseq	990-2204	141.227	OV.6
orf.31834	NODE_5277_truseq	2360-981	140.287	OV.1
orf.69235	NODE_11474_truseq	121-1431	139.43	OV.69
orf.6313	NODE_1045_truseq	2341-3474	139.21	OV.12
orf.7166	NODE_1187_truseq	3320-4780	139.136	OV.26
orf.13503	NODE_2241_truseq	2418-3872	138.732	OV.2
orf.3240	NODE_536_truseq	2061-628	138.213	OV.1
orf.10756	NODE_1783_truseq	3289-1853	137.158	OV.5
orf.3406	NODE_564_truseq	1434-244	137.079	OV.36
orf.69708	NODE_11552_truseq	1123-2	137.046	OV.1
orf.6822	NODE_1129_truseq	1601-63	137.028	OV.8
orf.4371	NODE_725_truseq	4230-5633	136.738	OV.1
orf.552	NODE_92_truseq	4559-3147	136.206	OV.1
orf.464	NODE_78_truseq	4655-6124	135.509	OV.40
orf.3093	NODE_512_truseq	2349-3782	135.158	OV.1
orf.5305	NODE_878_truseq	3985-5382	135.102	OV.1
orf.1273	NODE_212_truseq	4276-5697	134.941	OV.1
orf.110545	NODE_18319_truseq	211-1203	134.832	OV.27
orf.2247	NODE_372_truseq	4734-6086	134.711	OV.8
orf.6417	NODE_1062_truseq	489-1973	134.482	OV.1
orf.17948	NODE_2979_truseq	1502-3007	134.24	OV.4
orf.12129	NODE_2012_truseq	1581-2885	133.701	OV.2
orf.59161	NODE_9808_truseq	190-1620	133.139	OV.5
orf.27430	NODE_4552_truseq	1514-63	131.252	OV.5
orf.21732	NODE_3607_truseq	2373-934	131.22	OV.11
orf.61030	NODE_85_clontech	1107-1	129.829	OV.100
orf.48086	NODE_7972_truseq	50-1510	129.277	OV.35
orf.12985	NODE_2155_truseq	1180-2601	129.219	OV.5
orf.54420	NODE_9023_truseq	1222-74	128.83	OV.104
orf.14239	NODE_2364_truseq	2401-3576	128.807	OV.43
orf.10262	NODE_1701_truseq	2912-4372	128.7	OV.2
orf.41397	NODE_6860_truseq	3-1361	128.604	OV.1
orf.12098	NODE_2007_truseq	890-2335	128.371	OV.30
orf.3846	NODE_637_truseq	3193-1886	127.488	OV.23
orf.13729	NODE_2279_truseq	2383-3627	127.342	OV.39
orf.6924	NODE_1146_truseq	2694-1246	127.24	OV.15
orf.7762	NODE_1286_truseq	1865-402	126.683	OV.9
orf.7211	NODE_1194_truseq	2992-1658	126.012	OV.85
orf.1964	NODE_326_truseq	4415-5725	125.545	OV.23
orf.2491	NODE_413_truseq	4336-5661	125.476	OV.8
orf.7683	NODE_1273_truseq	1647-2987	124.898	OV.2
orf.62222	NODE_10314_truseq	296-1594	124.727	OV.91
orf.32756	NODE_5430_truseq	575-1996	124.546	OV.6
orf.18012	NODE_2989_truseq	3218-1776	124.319	OV.53
orf.29625	NODE_4913_truseq	1116-2528	123.931	OV.1
orf.523	NODE_88_truseq	4735-6207	123.921	OV.1
orf.3253	NODE_539_truseq	3430-4680	123.773	OV.60
orf.9742	NODE_1614_truseq	4500-3175	123.491	OV.37
orf.8833	NODE_1463_truseq	754-2412	123.234	OV.58
orf.10777	NODE_1787_truseq	1237-2676	123.167	OV.5
orf.20316	NODE_3372_truseq	2638-1208	123.099	OV.21
orf.27008	NODE_4482_truseq	881-2290	122.971	OV.6
orf.12259	NODE_2034_truseq	475-1962	122.92	OV.217
orf.12153	NODE_2016_truseq	1761-3167	122.454	OV.15
orf.12612	NODE_2092_truseq	3173-1740	122.398	OV.5
orf.34081	NODE_5650_truseq	928-2277	122.397	OV.276
orf.1068	NODE_178_truseq	3963-2593	122.365	OV.24
orf.3919	NODE_650_truseq	1834-3174	121.869	OV.31
orf.17042	NODE_2829_truseq	668-2023	121.034	OV.14
orf.21561	NODE_3579_truseq	1263-2675	120.711	OV.77
orf.4331	NODE_718_truseq	1818-418	120.505	OV.1
orf.4350	NODE_721_truseq	1672-239	120.419	OV.1
orf.5920	NODE_979_truseq	4891-3482	119.956	OV.1
orf.26259	NODE_4360_truseq	708-2099	119.573	OV.10
orf.1538	NODE_255_truseq	4307-5746	119.141	OV.1
orf.110	NODE_19_truseq	8192-9643	119.135	OV.181
orf.12343	NODE_2048_truseq	1879-3129	118.892	OV.70
orf.94275	NODE_15623_truseq	24-1295	118.708	OV.1
orf.12656	NODE_2100_truseq	677-2221	118.451	OV.6
orf.79987	NODE_13260_truseq	4-1236	118.169	OV.11
orf.1136	NODE_190_truseq	4610-6004	118.004	OV.1
orf.66616	NODE_11040_truseq	1549-380	117.876	OV.1
orf.9420	NODE_1560_truseq	2851-1433	117.84	OV.2
orf.9649	NODE_1599_truseq	1348-2850	117.422	OV.25
orf.1185	NODE_197_truseq	4425-5846	117.055	OV.1
orf.34647	NODE_5744_truseq	972-2090	116.693	OV.107
orf.789	NODE_132_truseq	4518-5927	116.188	OV.1
orf.26879	NODE_4460_truseq	1983-862	116.044	OV.20
orf.12363	NODE_2051_truseq	699-2228	115.96	OV.11
orf.19659	NODE_3263_truseq	1053-2342	115.714	OV.2
orf.1193	NODE_198_truseq	4630-3212	115.506	OV.1
orf.4033	NODE_669_truseq	1927-3327	114.437	OV.18
orf.8949	NODE_1482_truseq	1872-3392	114.43	OV.15
orf.12191	NODE_2022_truseq	3403-2135	113.734	OV.14
orf.16998	NODE_2821_truseq	2694-1198	113.324	OV.83
orf.78829	NODE_13068_truseq	145-1416	112.362	OV.6
orf.4775	NODE_791_truseq	2908-1772	112.308	OV.92
orf.130	NODE_22_truseq	5346-3877	112.221	OV.72
orf.10495	NODE_1740_truseq	1-1290	111.617	OV.9
orf.9156	NODE_1516_truseq	2863-1556	111.487	OV.2
orf.11924	NODE_1978_truseq	1007-2509	111.372	OV.5
orf.3473	NODE_575_truseq	4461-3205	111.316	OV.3
orf.8206	NODE_1359_truseq	1690-311	110.387	OV.8
orf.3804	NODE_630_truseq	2810-1578	110.322	OV.94
orf.3040	NODE_503_truseq	1478-3	110.102	OV.146
orf.104	NODE_18_truseq	5282-6574	109.602	OV.1
orf.6067	NODE_1004_truseq	2083-3393	109.212	OV.50
orf.14330	NODE_2379_truseq	803-2311	108.893	OV.11
orf.13584	NODE_2254_truseq	3305-1914	108.316	OV.5
orf.8870	NODE_1469_truseq	3170-4351	107.273	OV.52
orf.21531	NODE_3574_truseq	879-2333	106.999	OV.11
orf.7262	NODE_1203_truseq	2279-3439	106.907	OV.70
orf.30737	NODE_5097_truseq	1767-376	105.883	OV.20
orf.18957	NODE_3147_truseq	975-2480	105.818	OV.56
orf.24665	NODE_4095_truseq	1434-133	105.466	OV.75
orf.2188	NODE_362_truseq	4100-2685	105.289	OV.1
orf.7967	NODE_1320_truseq	3273-1906	105.229	OV.2
orf.33341	NODE_5526_truseq	1868-372	105.014	OV.6
orf.8792	NODE_1456_truseq	1625-3163	104.706	OV.252
orf.32287	NODE_5352_truseq	703-1947	104.172	OV.6
orf.8559	NODE_1417_truseq	2226-3437	104.141	OV.12
orf.100	NODE_17_truseq	4575-3160	103.704	OV.195
orf.17752	NODE_2947_truseq	1909-662	102.363	OV.3
orf.16296	NODE_2705_truseq	1570-308	102.323	OV.99
orf.28533	NODE_4735_truseq	885-2339	102.16	OV.3
orf.28145	NODE_4671_truseq	2031-622	101.83	OV.10
orf.35872	NODE_5946_truseq	1396-2	101.692	OV.1
orf.28630	NODE_4751_truseq	2459-1029	101.312	OV.1
orf.52	NODE_9_truseq	2503-1076	101.301	OV.4
orf.8969	NODE_1485_truseq	2530-1409	100.919	OV.141
orf.5631	NODE_931_truseq	2247-3548	100.814	OV.2
orf.3157	NODE_523_truseq	5056-6477	100.675	OV.24
orf.14638	NODE_2430_truseq	2869-1454	100.44	OV.26
orf.1011	NODE_169_truseq	4557-5951	100.322	OV.1
orf.14929	NODE_2479_truseq	1639-3048	100.114	OV.1
orf.9633	NODE_1596_truseq	603-2087	100.035	OV.6
orf.19955	NODE_3312_truseq	1846-359	100.035	OV.5
orf.16576	NODE_2752_truseq	1471-170	99.838	OV.65
orf.10563	NODE_1751_truseq	2868-4289	99.582	OV.1
orf.25817	NODE_4287_truseq	1610-132	98.967	OV.3
orf.21335	NODE_3541_truseq	1523-114	98.749	OV.76
orf.15113	NODE_2509_truseq	2968-1532	98.721	OV.11
orf.13605	NODE_2258_truseq	1584-2918	98.658	OV.2
orf.4109	NODE_681_truseq	1781-321	98.608	OV.1
orf.835	NODE_140_truseq	4600-6021	98.454	OV.1
orf.6264	NODE_1036_truseq	1631-246	98.354	OV.1
orf.612	NODE_102_truseq	4833-3403	98.177	OV.21
orf.1886	NODE_313_truseq	3902-5299	97.894	OV.1
orf.744	NODE_124_truseq	4543-3167	97.84	OV.98
orf.19226	NODE_3191_truseq	1139-2575	97.797	OV.3
orf.1729	NODE_287_truseq	4183-5595	97.685	OV.1
orf.65137	NODE_10795_truseq	1-1155	97.57	OV.13
orf.16517	NODE_2742_truseq	1569-247	97.56	OV.17
orf.2371	NODE_393_truseq	4327-5736	97.093	OV.1
orf.28347	NODE_4705_truseq	993-2423	96.707	OV.4
orf.21181	NODE_3516_truseq	946-2445	96.629	OV.56
orf.5885	NODE_973_truseq	1198-2	96.608	OV.1
orf.45	NODE_8_truseq	5850-7322	96.141	OV.45
orf.1219	NODE_203_truseq	4171-5619	96.102	OV.1
orf.1104	NODE_184_truseq	4484-3075	96.001	OV.1
orf.48825	NODE_8095_truseq	534-1862	95.963	OV.5
orf.10697	NODE_1773_truseq	1619-150	95.926	OV.4
orf.2241	NODE_371_truseq	4728-6080	95.813	OV.8
orf.24674	NODE_4097_truseq	626-2164	95.625	OV.6
orf.6655	NODE_1102_truseq	3646-5070	95.612	OV.1
orf.3618	NODE_599_truseq	1823-525	95.549	OV.33
orf.2725	NODE_452_truseq	5425-6852	95.512	OV.1
orf.57327	NODE_9505_truseq	264-1454	95.465	OV.140
orf.263	NODE_44_truseq	4694-3294	95.435	OV.1
orf.42775	NODE_7090_truseq	178-1614	95.407	OV.1
orf.2792	NODE_463_truseq	3671-5062	95.211	OV.1
orf.6348	NODE_1050_truseq	1586-228	94.987	OV.55
orf.18731	NODE_3109_truseq	3296-1908	94.816	OV.5
orf.19551	NODE_3245_truseq	1407-2603	94.366	OV.2
orf.30225	NODE_5013_truseq	1245-2480	94.268	OV.4
orf.6878	NODE_1139_truseq	1445-2836	94.061	OV.2
orf.9049	NODE_1499_truseq	1792-3162	93.883	OV.2
orf.19122	NODE_3174_truseq	1722-568	93.838	OV.12
orf.21433	NODE_3558_truseq	1153-2592	93.785	OV.5
orf.23160	NODE_3845_truseq	2426-1017	93.675	OV.5
orf.13291	NODE_2206_truseq	2326-3606	93.423	OV.17
orf.15486	NODE_2571_truseq	3242-1947	93.258	OV.23
orf.324	NODE_54_truseq	4818-3418	93.238	OV.40
orf.34567	NODE_5731_truseq	694-1995	92.891	OV.6
orf.22541	NODE_3742_truseq	2330-921	92.608	OV.51
orf.22789	NODE_3784_truseq	922-2346	92.53	OV.149
orf.7385	NODE_1223_truseq	2971-1676	92.511	OV.256
orf.19697	NODE_3269_truseq	2483-1179	92.455	OV.14
orf.40960	NODE_6787_truseq	1537-188	92.315	OV.16
orf.3199	NODE_530_truseq	3436-4965	92.051	OV.16
orf.21835	NODE_3625_truseq	391-1761	91.798	OV.13
orf.4999	NODE_828_truseq	2959-4179	91.669	OV.153
orf.5325	NODE_881_truseq	3915-5342	91.54	OV.1
orf.5411	NODE_895_truseq	3384-1987	91.354	OV.15
orf.7090	NODE_1174_truseq	2869-1775	91.288	OV.12
orf.20199	NODE_3353_truseq	876-2273	90.795	OV.10
orf.147	NODE_25_truseq	5850-7232	90.758	OV.118
orf.1605	NODE_266_truseq	4311-5726	90.451	OV.1
orf.9820	NODE_1627_truseq	4488-3217	89.804	OV.120
orf.16470	NODE_2734_truseq	1357-20	89.407	OV.1
orf.73345	NODE_12155_truseq	16-1464	89.266	OV.5
orf.37699	NODE_6249_truseq	565-2019	89.09	OV.3
orf.61357	NODE_10170_truseq	301-1593	89.02	OV.91
orf.2400	NODE_397_truseq	3061-1385	88.702	OV.8
orf.986	NODE_165_truseq	4526-5977	88.438	OV.1
orf.10532	NODE_1746_truseq	740-2194	88.343	OV.6
orf.615	NODE_103_truseq	5115-6506	88.212	OV.24
orf.8345	NODE_1381_truseq	3698-2037	88.082	OV.46
orf.4417	NODE_733_truseq	2464-3795	88.052	OV.2
orf.77529	NODE_12851_truseq	219-1427	87.745	OV.1
orf.7969	NODE_1321_truseq	3460-4851	87.735	OV.16
orf.1061	NODE_177_truseq	4346-2937	87.627	OV.1
orf.4476	NODE_742_truseq	4287-2671	87.105	OV.114
orf.10551	NODE_1749_truseq	1140-2576	87.077	OV.5
orf.21168	NODE_3513_truseq	1849-662	86.524	OV.10
orf.1894	NODE_314_truseq	4477-3056	86.278	OV.1
orf.14379	NODE_2387_truseq	2121-3461	86.269	OV.38
orf.11714	NODE_1943_truseq	1001-2509	86.15	OV.5
orf.2409	NODE_399_truseq	4371-5774	86.111	OV.1
orf.27118	NODE_4500_truseq	2244-850	85.971	OV.1
orf.9564	NODE_1584_truseq	3857-2490	85.768	OV.18
orf.15353	NODE_2549_truseq	1379-189	85.715	OV.2
orf.3077	NODE_509_truseq	3071-1530	85.645	OV.16
orf.19639	NODE_3260_truseq	1687-3111	85.51	OV.4
orf.9298	NODE_1540_truseq	2857-1421	85.341	OV.1
orf.26569	NODE_4410_truseq	34-1536	84.955	OV.16
orf.35097	NODE_5818_truseq	693-2117	84.942	OV.4
orf.10872	NODE_1802_truseq	3076-1634	84.938	OV.5
orf.21076	NODE_3498_truseq	2980-1637	84.862	OV.16
orf.253	NODE_43_truseq	5269-6693	84.763	OV.1
orf.10359	NODE_1717_truseq	1038-2432	84.688	OV.5
orf.74	NODE_13_truseq	5672-7189	84.425	OV.255
orf.68868	NODE_11413_truseq	1085-15	84.362	OV.121
orf.8676	NODE_1436_truseq	1467-142	84.292	OV.69
orf.112329	NODE_18614_truseq	9-1106	84.075	OV.2
orf.4664	NODE_773_truseq	1802-3208	84.038	OV.189
orf.2344	NODE_388_truseq	4032-2746	83.903	OV.179
orf.6356	NODE_1052_truseq	3794-5221	83.638	OV.1
orf.3284	NODE_544_truseq	2183-3664	83.117	OV.109
orf.11378	NODE_1887_truseq	2477-4036	83.083	OV.4
orf.6441	NODE_1066_truseq	1887-3362	83.055	OV.3
orf.1602	NODE_265_truseq	4394-3060	82.573	OV.33
orf.497	NODE_83_truseq	4571-3156	82.235	OV.1
orf.3228	NODE_534_truseq	4242-2842	82.195	OV.1
orf.28915	NODE_4799_truseq	763-2253	82.182	OV.56
orf.2464	NODE_408_truseq	4394-3084	82.069	OV.55
orf.9031	NODE_1496_truseq	3193-4614	82.032	OV.1
orf.42472	NODE_7039_truseq	1457-201	82.005	OV.39
orf.14282	NODE_2371_truseq	2600-3634	81.998	OV.75
orf.2560	NODE_424_truseq	4895-3471	81.906	OV.18
orf.4359	NODE_723_truseq	1512-2939	81.859	OV.1
orf.3889	NODE_645_truseq	2656-3933	81.688	OV.2
orf.11895	NODE_1973_truseq	975-2399	81.587	OV.5
orf.48631	NODE_8063_truseq	742-1866	81.566	OV.10
orf.2779	NODE_461_truseq	2353-3795	81.422	OV.1
orf.44253	NODE_7336_truseq	855-1976	80.926	OV.86
orf.31776	NODE_5268_truseq	1572-151	80.437	OV.66
orf.858	NODE_143_truseq	4541-3069	80.058	OV.18
orf.25004	NODE_4152_truseq	1118-2560	80.023	OV.3
orf.21697	NODE_3602_truseq	22-1053	79.772	OV.57
orf.11304	NODE_1874_truseq	2261-981	79.62	OV.15
orf.12705	NODE_2108_truseq	591-2036	79.599	OV.6
orf.120143	NODE_19909_truseq	1162-2	79.264	OV.6
orf.18670	NODE_3099_truseq	3320-1797	79.156	OV.3
orf.8819	NODE_1460_truseq	3615-2113	79.083	OV.11
orf.28079	NODE_4660_truseq	1464-340	79.06	OV.17
orf.21431	NODE_3557_truseq	1795-749	79.026	OV.6
orf.12899	NODE_2140_truseq	1700-252	78.837	OV.4
orf.7470	NODE_1237_truseq	3356-2025	78.643	OV.2
orf.11415	NODE_1893_truseq	795-2282	78.613	OV.149
orf.6365	NODE_1053_truseq	1456-29	78.57	OV.1
orf.31431	NODE_5212_truseq	1086-2396	78.501	OV.3
orf.14596	NODE_2423_truseq	1591-260	78.349	OV.76
orf.7421	NODE_1229_truseq	4257-2686	78.193	OV.2
orf.79000	NODE_13095_truseq	1417-20	78.181	OV.1
orf.11129	NODE_1845_truseq	3228-1759	78.18	OV.5
orf.15615	NODE_2593_truseq	2223-3350	78.109	OV.12
orf.17076	NODE_2834_truseq	2748-1354	77.899	OV.26
orf.6511	NODE_1078_truseq	3571-5013	77.526	OV.4
orf.26368	NODE_4377_truseq	1603-143	77.455	OV.3
orf.39705	NODE_6580_truseq	681-2033	77.392	OV.14
orf.6397	NODE_1059_truseq	2131-3276	77.275	OV.12
orf.3635	NODE_602_truseq	3037-1913	76.849	OV.15
orf.1987	NODE_330_truseq	3805-5235	76.681	OV.21
orf.18925	NODE_3142_truseq	1294-2748	76.614	OV.3
orf.3637	NODE_603_truseq	3280-4437	76.536	OV.44
orf.15395	NODE_2556_truseq	2832-1504	76.376	OV.10
orf.17577	NODE_2918_truseq	630-1865	76.332	OV.6
orf.11614	NODE_1926_truseq	3235-1802	76.265	OV.11
orf.13738	NODE_2280_truseq	2999-1533	76.039	OV.5
orf.4288	NODE_711_truseq	4133-2832	75.992	OV.33
orf.23715	NODE_3938_truseq	1638-2879	75.929	OV.4
orf.13150	NODE_2182_truseq	3128-1635	75.858	OV.25
orf.13442	NODE_2231_truseq	2240-3667	75.837	OV.4
orf.2828	NODE_469_truseq	3680-5083	75.8	OV.1
orf.13613	NODE_2259_truseq	1482-112	75.576	OV.28
orf.11542	NODE_1914_truseq	1805-408	75.536	OV.1
orf.842	NODE_141_truseq	5255-6661	75.362	OV.117
orf.8050	NODE_1334_truseq	4273-2882	75.281	OV.100
orf.1271	NODE_211_truseq	4833-3424	75.074	OV.1
orf.36958	NODE_6126_truseq	1296-205	74.809	OV.275
orf.5195	NODE_859_truseq	1616-207	74.789	OV.1
orf.6565	NODE_1087_truseq	1318-2655	74.759	OV.6
orf.7928	NODE_1314_truseq	2210-3262	74.747	OV.42
orf.6490	NODE_1074_truseq	3019-1823	74.638	OV.15
orf.58183	NODE_9647_truseq	103-1593	74.5	OV.2
orf.486	NODE_81_truseq	3936-2569	74.346	OV.69
orf.1803	NODE_299_truseq	4218-5636	74.204	OV.167
orf.10945	NODE_1815_truseq	1021-2463	74.153	OV.5
orf.7365	NODE_1220_truseq	1488-2942	74.086	OV.5
orf.82600	NODE_13690_truseq	1384-179	74.028	OV.4
orf.26695	NODE_4431_truseq	838-2034	73.976	OV.6
orf.33834	NODE_5608_truseq	1669-230	73.855	OV.3
orf.12957	NODE_2150_truseq	849-2264	73.604	OV.53
orf.23403	NODE_3886_truseq	1188-2669	73.581	OV.3
orf.82418	NODE_13661_truseq	38-1384	73.528	OV.11
orf.35572	NODE_5896_truseq	1404-37	73.379	OV.9
orf.13985	NODE_2321_truseq	1530-148	73.363	OV.4
orf.13400	NODE_2224_truseq	1139-2533	73.357	OV.4
orf.36764	NODE_6095_truseq	764-2227	73.206	OV.10
orf.1954	NODE_324_truseq	3972-2563	73.179	OV.1
orf.1447	NODE_240_truseq	4216-5637	73.022	OV.1
orf.25021	NODE_4155_truseq	721-2181	72.982	OV.20
orf.2821	NODE_468_truseq	4171-5394	72.98	OV.73
orf.2821	NODE_468_truseq	4171-5394	72.98	OV.73
orf.22019	NODE_3655_truseq	2381-972	72.932	OV.51
orf.17448	NODE_2896_truseq	2114-855	72.85	OV.16
orf.16410	NODE_2724_truseq	1587-373	72.786	OV.8
orf.26652	NODE_4423_truseq	2215-875	72.759	OV.34
orf.19752	NODE_3278_truseq	1516-53	72.679	OV.2
orf.2356	NODE_390_truseq	4256-3075	72.678	OV.16
orf.40003	NODE_6629_truseq	319-1779	72.665	OV.1
orf.12449	NODE_2065_truseq	3210-1708	72.403	OV.56
orf.91672	NODE_15192_truseq	1184-3	72.391	OV.1
orf.2294	NODE_380_truseq	3344-4762	72.372	OV.1
orf.33943	NODE_5627_truseq	562-2121	72.366	OV.3
orf.12521	NODE_2077_truseq	3162-1714	72.346	OV.5
orf.37838	NODE_6271_truseq	566-1969	72.047	OV.11
orf.670	NODE_112_truseq	4964-3534	71.95	OV.21
orf.9566	NODE_1585_truseq	1178-2596	71.935	OV.5
orf.3703	NODE_614_truseq	4234-5619	71.9	OV.1
orf.9538	NODE_1580_truseq	4433-2988	71.865	OV.31
orf.30087	NODE_4990_truseq	1026-2456	71.658	OV.5
orf.25336	NODE_4207_truseq	1844-435	71.513	OV.1
orf.7872	NODE_1304_truseq	3652-2462	71.459	OV.6
orf.14361	NODE_2384_truseq	2334-3689	71.445	OV.7
orf.4518	NODE_749_truseq	2856-1456	71.387	OV.15
orf.31573	NODE_5235_truseq	76-1524	71.18	OV.1
orf.10427	NODE_1728_truseq	1670-237	71.161	OV.4
orf.20274	NODE_3365_truseq	1581-151	71.141	OV.97
orf.25050	NODE_4159_truseq	2110-575	71.13	OV.1
orf.1243	NODE_207_truseq	4414-5829	71.023	OV.1
orf.1525	NODE_253_truseq	4171-5550	70.893	OV.9
orf.17977	NODE_2984_truseq	1858-3279	70.892	OV.1
orf.14028	NODE_2328_truseq	1426-68	70.874	OV.16
orf.23112	NODE_3837_truseq	2302-926	70.802	OV.51
orf.17593	NODE_2921_truseq	1981-3039	70.711	OV.17
orf.3648	NODE_604_truseq	3412-2162	70.668	OV.16
orf.9093	NODE_1506_truseq	1479-2975	70.657	OV.3
orf.14699	NODE_2440_truseq	2507-1155	70.614	OV.77
orf.26896	NODE_4463_truseq	1956-757	70.603	OV.47
orf.41077	NODE_6807_truseq	481-1902	70.478	OV.1
orf.3895	NODE_646_truseq	1393-2847	70.456	OV.3
orf.13573	NODE_2253_truseq	2278-3585	70.427	OV.38
orf.2256	NODE_373_truseq	4216-2780	70.427	OV.9
orf.34735	NODE_5759_truseq	544-1968	70.408	OV.13
orf.3177	NODE_526_truseq	4257-5726	70.293	OV.1
orf.4698	NODE_778_truseq	3436-2315	70.187	OV.12
orf.38329	NODE_6352_truseq	286-1392	70.16	OV.141
orf.630	NODE_105_truseq	4447-3041	69.909	OV.1
orf.35675	NODE_5913_truseq	1414-2	69.806	OV.11
orf.25739	NODE_4274_truseq	1679-186	69.713	OV.3
orf.16899	NODE_2805_truseq	2091-3386	69.663	OV.2
orf.20125	NODE_3341_truseq	1591-2814	69.501	OV.7
orf.729	NODE_122_truseq	4422-5864	69.156	OV.1
orf.58972	NODE_9778_truseq	1659-94	69.115	OV.3
orf.12996	NODE_2156_truseq	1552-197	69.065	OV.196
orf.9945	NODE_1648_truseq	1917-2870	69.021	OV.44
orf.11151	NODE_1849_truseq	1098-2567	68.919	OV.5
orf.5047	NODE_836_truseq	2257-3402	68.85	OV.12
orf.22644	NODE_3759_truseq	1881-415	68.805	OV.3
orf.2689	NODE_446_truseq	4021-5298	68.764	OV.2
orf.31960	NODE_5298_truseq	1643-231	68.688	OV.1
orf.13390	NODE_2222_truseq	2828-1407	68.685	OV.4
orf.8501	NODE_1407_truseq	3211-1889	68.52	OV.2
orf.13345	NODE_2215_truseq	1030-2517	68.356	OV.294
orf.17938	NODE_2977_truseq	2041-566	68.173	OV.3
orf.603	NODE_101_truseq	4974-6536	67.948	OV.45
orf.3319	NODE_550_truseq	3922-5331	67.847	OV.1
orf.19047	NODE_3162_truseq	1095-2444	67.697	OV.98
orf.24932	NODE_4140_truseq	1139-2611	67.685	OV.3
orf.5860	NODE_969_truseq	2965-1541	67.601	OV.15
orf.130579	NODE_21640_truseq	1-1125	67.571	OV.3
orf.16329	NODE_2711_truseq	2091-3479	67.548	OV.8
orf.36864	NODE_6110_truseq	1180-2	67.544	OV.66
orf.244	NODE_41_truseq	4127-2736	67.528	OV.118
orf.7692	NODE_1274_truseq	3597-2107	67.41	OV.5
orf.1830	NODE_303_truseq	4314-2902	67.278	OV.1
orf.17830	NODE_2960_truseq	1979-924	67.242	OV.12
orf.87919	NODE_14573_truseq	199-1341	67.219	OV.5
orf.3340	NODE_553_truseq	2087-657	67.209	OV.1
orf.30069	NODE_4987_truseq	858-2012	67.165	OV.10
orf.3365	NODE_557_truseq	3059-1812	67.15	OV.16
orf.10467	NODE_1735_truseq	1104-2540	67.031	OV.5
orf.4153	NODE_689_truseq	2473-3669	66.926	OV.12
orf.1339	NODE_223_truseq	4108-5517	66.847	OV.1
orf.30152	NODE_5001_truseq	746-2068	66.812	OV.20
orf.10905	NODE_1808_truseq	2433-3608	66.754	OV.88
orf.2833	NODE_470_truseq	5713-7110	66.748	OV.8
orf.25977	NODE_4314_truseq	642-1955	66.7	OV.14
orf.3554	NODE_589_truseq	4862-6253	66.626	OV.1
orf.14183	NODE_2354_truseq	2680-1178	66.573	OV.5
orf.5805	NODE_960_truseq	2790-4034	66.545	OV.8
orf.6781	NODE_1123_truseq	3589-4977	66.333	OV.2
orf.7042	NODE_1166_truseq	3089-1746	66.252	OV.2
orf.2284	NODE_378_truseq	4338-2899	66.218	OV.9
orf.193	NODE_33_truseq	5422-6798	66.185	OV.9
orf.20626	NODE_3424_truseq	2409-721	66.091	OV.10
orf.78187	NODE_12961_truseq	142-1281	66.038	OV.14
orf.2471	NODE_409_truseq	3570-2092	65.907	OV.1
orf.11620	NODE_1927_truseq	3379-1937	65.783	OV.6
orf.33529	NODE_5558_truseq	922-2331	65.737	OV.1
orf.53793	NODE_8919_truseq	171-1622	65.719	OV.4
orf.11095	NODE_1840_truseq	1066-2205	65.572	OV.6
orf.14365	NODE_2385_truseq	2026-3450	65.53	OV.8
orf.6181	NODE_1023_truseq	967-2382	65.224	OV.1
orf.17818	NODE_2958_truseq	3402-1981	65.151	OV.1
orf.24251	NODE_4027_truseq	2842-1664	65.133	OV.5
orf.11029	NODE_1829_truseq	1852-3102	64.984	OV.27
orf.26265	NODE_4361_truseq	1095-2579	64.962	OV.3
orf.11957	NODE_1983_truseq	2628-1228	64.825	OV.3
orf.15076	NODE_2503_truseq	1136-9	64.715	OV.65
orf.35191	NODE_5833_truseq	559-1938	64.686	OV.121
orf.15859	NODE_2633_truseq	2185-3525	64.598	OV.81
orf.2150	NODE_356_truseq	4367-5641	64.394	OV.31
orf.94402	NODE_15644_truseq	1298-72	64.359	OV.69
orf.50050	NODE_8298_truseq	1432-104	64.343	OV.7
orf.15064	NODE_2501_truseq	1461-160	64.284	OV.19
orf.24308	NODE_4037_truseq	1094-2560	64.25	OV.3
orf.8112	NODE_1344_truseq	3032-1815	64.214	OV.2
orf.12461	NODE_2067_truseq	3127-1637	64.202	OV.11
orf.9978	NODE_1653_truseq	3099-1768	64.102	OV.2
orf.5368	NODE_888_truseq	4698-3253	63.856	OV.1
orf.13839	NODE_2297_truseq	738-2204	63.751	OV.54
orf.19877	NODE_3299_truseq	2370-823	63.718	OV.10
orf.3541	NODE_587_truseq	4510-5922	63.583	OV.1
orf.91056	NODE_15089_truseq	1123-2	63.58	OV.12
orf.2845	NODE_472_truseq	3910-5304	63.58	OV.1
orf.44816	NODE_7430_truseq	11-1444	63.507	OV.106
orf.7848	NODE_1300_truseq	1367-6	63.442	OV.1
orf.31129	NODE_5162_truseq	475-1779	63.356	OV.6
orf.31890	NODE_5286_truseq	1078-2	63.319	OV.22
orf.176	NODE_30_truseq	5327-6721	63.114	OV.13
orf.3944	NODE_654_truseq	2447-3937	62.942	OV.272
orf.8121	NODE_1346_truseq	846-2504	62.941	OV.49
orf.18467	NODE_3065_truseq	1570-116	62.897	OV.32
orf.1377	NODE_228_truseq	5181-6500	62.882	OV.24
orf.366	NODE_61_truseq	4359-2986	62.847	OV.234
orf.11272	NODE_1869_truseq	3538-2360	62.757	OV.12
orf.3578	NODE_593_truseq	5138-6379	62.668	OV.24
orf.5666	NODE_937_truseq	2888-4153	62.639	OV.153
orf.14221	NODE_2361_truseq	2089-3459	62.453	OV.1
orf.11459	NODE_1900_truseq	3322-1913	62.417	OV.6
orf.780	NODE_130_truseq	4676-3306	62.403	OV.98
orf.13171	NODE_2186_truseq	1303-2703	62.349	OV.3
orf.28749	NODE_4771_truseq	714-1802	62.297	OV.20
orf.6870	NODE_1137_truseq	1589-153	62.248	OV.4
orf.17287	NODE_2870_truseq	640-2088	62.207	OV.137
orf.9550	NODE_1582_truseq	3838-2555	61.748	OV.14
orf.41602	NODE_6894_truseq	1151-3	61.74	OV.1
orf.1767	NODE_293_truseq	4119-5573	61.737	OV.1
orf.31191	NODE_5172_truseq	90-1436	61.724	OV.33
orf.1584	NODE_262_truseq	4562-3150	61.719	OV.1
orf.20868	NODE_3463_truseq	2486-1362	61.69	OV.44
orf.55024	NODE_9123_truseq	1613-138	61.645	OV.3
orf.65614	NODE_10874_truseq	1187-3	61.441	OV.3
orf.20034	NODE_3325_truseq	1267-2	61.348	OV.1
orf.16107	NODE_2674_truseq	555-1829	61.263	OV.14
orf.8935	NODE_1480_truseq	931-2601	61.079	OV.46
orf.11109	NODE_1842_truseq	1131-2618	61.079	OV.3
orf.4812	NODE_797_truseq	3299-1818	61.054	OV.2
orf.5241	NODE_867_truseq	2184-3611	61.036	OV.15
orf.9080	NODE_1504_truseq	1523-2956	60.917	OV.4
orf.33592	NODE_5568_truseq	2090-816	60.912	OV.84
orf.4546	NODE_754_truseq	4606-3206	60.894	OV.9
orf.3391	NODE_562_truseq	2182-3600	60.893	OV.9
orf.10607	NODE_1758_truseq	3503-2004	60.892	OV.5
orf.35016	NODE_5804_truseq	1567-179	60.887	OV.11
orf.6135	NODE_1015_truseq	2067-3308	60.862	OV.2
orf.5138	NODE_850_truseq	2678-3967	60.807	OV.2
orf.11338	NODE_1880_truseq	3588-2254	60.671	OV.14
orf.24192	NODE_4017_truseq	1460-108	60.658	OV.16
orf.22376	NODE_3715_truseq	1460-2836	60.546	OV.2
orf.4114	NODE_682_truseq	3442-1862	60.518	OV.15
orf.440	NODE_74_truseq	4982-6427	60.506	OV.1
orf.16805	NODE_2789_truseq	1378-119	60.5	OV.19
orf.6855	NODE_1135_truseq	711-2108	60.384	OV.1
orf.29691	NODE_4924_truseq	978-2390	60.383	OV.1
orf.1534	NODE_254_truseq	4402-3020	60.343	OV.9
orf.22677	NODE_3765_truseq	996-2474	60.293	OV.21
orf.25275	NODE_4197_truseq	1131-2603	60.187	OV.3
orf.425	NODE_71_truseq	4706-3231	60.113	OV.1
orf.11026	NODE_1828_truseq	3783-2419	60.063	OV.6
orf.8101	NODE_1343_truseq	631-1995	60.007	OV.13
orf.5148	NODE_851_truseq	3139-1676	59.955	OV.2
orf.5986	NODE_990_truseq	2534-1422	59.773	OV.110
orf.3045	NODE_504_truseq	4053-5531	59.732	OV.1
orf.715	NODE_120_truseq	5122-6261	59.693	OV.9
orf.36148	NODE_5992_truseq	1822-338	59.65	OV.1
orf.170	NODE_29_truseq	3182-4396	59.623	OV.243
orf.25158	NODE_4177_truseq	1676-183	59.459	OV.3
orf.21856	NODE_3628_truseq	2995-1835	59.407	OV.16
orf.24450	NODE_4060_truseq	1704-232	59.345	OV.3
orf.14713	NODE_2443_truseq	820-2256	59.323	OV.2
orf.21206	NODE_3520_truseq	221-1615	59.272	OV.1
orf.3268	NODE_541_truseq	1518-151	59.209	OV.18
orf.29647	NODE_4917_truseq	1267-2487	59.098	OV.2
orf.107085	NODE_17744_truseq	21-1214	58.888	OV.2
orf.43746	NODE_7251_truseq	1220-39	58.881	OV.27
orf.22464	NODE_3729_truseq	1644-235	58.717	OV.4
orf.57402	NODE_9517_truseq	1217-171	58.697	OV.34
orf.1145	NODE_191_truseq	4197-2794	58.563	OV.9
orf.4071	NODE_675_truseq	1989-3416	58.489	OV.2
orf.55668	NODE_9229_truseq	1310-51	58.405	OV.23
orf.25899	NODE_4301_truseq	1095-2573	58.397	OV.3
orf.4457	NODE_739_truseq	3794-2649	58.299	OV.12
orf.6899	NODE_1142_truseq	2805-1417	58.209	OV.4
orf.714	NODE_119_truseq	4200-2902	58.118	OV.36
orf.10776	NODE_1786_truseq	3002-1527	58.1	OV.25
orf.19995	NODE_3319_truseq	1014-2537	57.856	OV.71
orf.9132	NODE_1512_truseq	3522-2083	57.836	OV.2
orf.3211	NODE_532_truseq	4894-6021	57.802	OV.4
orf.17196	NODE_2854_truseq	1501-86	57.8	OV.4
orf.10179	NODE_1687_truseq	1359-2801	57.784	OV.5
orf.12490	NODE_2072_truseq	1202-3	57.643	OV.22
orf.15118	NODE_2510_truseq	2923-1472	57.6	OV.5
orf.20088	NODE_3334_truseq	1857-508	57.541	OV.126
orf.2602	NODE_431_truseq	4337-2928	57.489	OV.1
orf.2649	NODE_439_truseq	4338-5723	57.469	OV.1
orf.12392	NODE_2056_truseq	2435-3913	57.4	OV.184
orf.9910	NODE_1642_truseq	1715-282	57.368	OV.4
orf.8039	NODE_1332_truseq	3589-2174	57.367	OV.3
orf.11275	NODE_1870_truseq	1126-2556	57.36	OV.5
orf.2145	NODE_355_truseq	4311-5663	57.355	OV.13
orf.14995	NODE_2490_truseq	2296-3528	57.292	OV.2
orf.7452	NODE_1234_truseq	1357-20	57.275	OV.1
orf.6742	NODE_1116_truseq	3416-1989	57.244	OV.2
orf.13195	NODE_2190_truseq	832-2262	57.218	OV.5
orf.14802	NODE_2457_truseq	3077-1563	57.204	OV.11
orf.30545	NODE_5066_truseq	1235-3	57.184	OV.1
orf.15726	NODE_2610_truseq	2898-1402	57.123	OV.56
orf.33228	NODE_5508_truseq	1421-225	57.022	OV.107
orf.8957	NODE_1483_truseq	3239-1860	56.906	OV.4
orf.106283	NODE_17611_truseq	1171-8	56.777	OV.12
orf.8890	NODE_1472_truseq	3900-2530	56.699	OV.6
orf.12617	NODE_2093_truseq	2309-1260	56.603	OV.296
orf.8822	NODE_1461_truseq	1124-2542	56.532	OV.3
orf.17494	NODE_2904_truseq	3310-1871	56.395	OV.5
orf.4006	NODE_664_truseq	4419-3079	56.352	OV.9
orf.10058	NODE_1667_truseq	1724-2749	56.283	OV.44
orf.25743	NODE_4275_truseq	681-1958	56.267	OV.14
orf.37230	NODE_6171_truseq	1471-425	56.252	OV.274
orf.956	NODE_160_truseq	4433-5854	56.203	OV.1
orf.15649	NODE_2599_truseq	214-1665	56.099	OV.2
orf.34421	NODE_5706_truseq	1691-219	56.077	OV.3
orf.339	NODE_57_truseq	5067-6485	55.937	OV.72
orf.20875	NODE_3465_truseq	745-2022	55.921	OV.14
orf.56280	NODE_9331_truseq	1404-103	55.869	OV.7
orf.2010	NODE_333_truseq	4540-3107	55.861	OV.21
orf.25639	NODE_4258_truseq	577-2118	55.82	OV.14
orf.19144	NODE_3177_truseq	1974-556	55.804	OV.283
orf.37589	NODE_6230_truseq	1508-159	55.765	OV.19
orf.15588	NODE_2588_truseq	3040-1847	55.748	OV.34
orf.8451	NODE_1399_truseq	3168-4652	55.686	OV.4
orf.15691	NODE_2606_truseq	901-2289	55.649	OV.2
orf.15325	NODE_2545_truseq	2107-3525	55.566	OV.4
orf.5301	NODE_877_truseq	3996-5477	55.552	OV.1
orf.8716	NODE_1443_truseq	4542-3139	55.538	OV.1
orf.18912	NODE_3139_truseq	2586-1114	55.527	OV.35
orf.11571	NODE_1919_truseq	2631-4052	55.462	OV.4
orf.14210	NODE_2359_truseq	842-2287	55.258	OV.11
orf.10387	NODE_1722_truseq	1183-2628	55.062	OV.3
orf.25053	NODE_4160_truseq	774-2234	55.045	OV.35
orf.35201	NODE_5834_truseq	1414-2	55.02	OV.11
orf.22407	NODE_3720_truseq	15-1235	55.003	OV.5
orf.22068	NODE_3663_truseq	2232-868	54.962	OV.10
orf.25539	NODE_4241_truseq	1119-2615	54.938	OV.3
orf.5434	NODE_899_truseq	3704-2277	54.928	OV.168
orf.32139	NODE_5328_truseq	753-2156	54.849	OV.107
orf.6763	NODE_1120_truseq	3142-4620	54.731	OV.156
orf.2984	NODE_494_truseq	4004-4909	54.699	OV.57
orf.34352	NODE_5695_truseq	734-2215	54.653	OV.11
orf.14559	NODE_2417_truseq	2187-3362	54.596	OV.38
orf.6098	NODE_1009_truseq	941-2236	54.526	OV.6
orf.7103	NODE_1176_truseq	3175-1823	54.456	OV.2
orf.27019	NODE_4484_truseq	10-1422	54.404	OV.87
orf.7779	NODE_1289_truseq	1155-2297	54.348	OV.3
orf.44259	NODE_7337_truseq	855-1976	54.14	OV.86
orf.1513	NODE_251_truseq	4345-5754	54.121	OV.1
orf.11403	NODE_1891_truseq	2532-3794	54.111	OV.4
orf.12496	NODE_2073_truseq	1759-329	54.015	OV.8
orf.66213	NODE_10974_truseq	6-1388	53.988	OV.11
orf.5834	NODE_965_truseq	1952-3256	53.958	OV.2
orf.4212	NODE_698_truseq	3747-2602	53.849	OV.12
orf.19098	NODE_3170_truseq	1726-569	53.667	OV.12
orf.35691	NODE_5916_truseq	645-2123	53.667	OV.5
orf.2744	NODE_455_truseq	3962-5410	53.656	OV.1
orf.11698	NODE_1940_truseq	2361-946	53.451	OV.3
orf.13567	NODE_2252_truseq	2311-3744	53.448	OV.4
orf.1781	NODE_295_truseq	3479-1914	53.406	OV.8
orf.431	NODE_72_truseq	4272-2926	53.404	OV.37
orf.48496	NODE_8040_truseq	1634-288	53.363	OV.16
orf.19542	NODE_3243_truseq	2505-1240	53.299	OV.10
orf.4450	NODE_738_truseq	1510-80	53.281	OV.1
orf.10911	NODE_1809_truseq	2433-3608	53.229	OV.88
orf.90	NODE_15_truseq	3932-2679	53.178	OV.117
orf.7332	NODE_1214_truseq	3939-2650	53.144	OV.6
orf.797	NODE_133_truseq	4481-3165	52.954	OV.13
orf.14896	NODE_2473_truseq	1655-414	52.944	OV.76
orf.12887	NODE_2138_truseq	1587-169	52.756	OV.4
orf.9187	NODE_1522_truseq	2941-4383	52.666	OV.1
orf.40746	NODE_6751_truseq	1445-354	52.64	OV.162
orf.2881	NODE_477_truseq	3118-4374	52.632	OV.23
orf.1205	NODE_200_truseq	4178-2877	52.56	OV.33
orf.54232	NODE_8992_truseq	1521-166	52.409	OV.129
orf.6454	NODE_1068_truseq	1799-489	52.357	OV.197
orf.11934	NODE_1979_truseq	1476-175	52.357	OV.64
orf.5704	NODE_943_truseq	3275-2109	52.352	OV.12
orf.5156	NODE_853_truseq	2366-3691	52.32	OV.2
orf.11330	NODE_1879_truseq	2747-4111	52.316	OV.4
orf.7664	NODE_1270_truseq	2312-3391	52.299	OV.44
orf.22559	NODE_3745_truseq	2338-947	52.191	OV.51
orf.28586	NODE_4744_truseq	752-1936	52.129	OV.20
orf.32583	NODE_5401_truseq	831-2312	52.06	OV.11
orf.11515	NODE_1910_truseq	1117-2598	51.99	OV.3
orf.2181	NODE_361_truseq	4557-5969	51.871	OV.8
orf.8369	NODE_1385_truseq	3432-2167	51.87	OV.3
orf.633	NODE_106_truseq	4836-6236	51.796	OV.9
orf.10031	NODE_1662_truseq	3743-2391	51.727	OV.14
orf.5554	NODE_919_truseq	1799-402	51.648	OV.1
orf.37137	NODE_6156_truseq	348-1577	51.607	OV.20
orf.3909	NODE_648_truseq	2973-4427	51.456	OV.2
orf.10233	NODE_1696_truseq	2592-4025	51.415	OV.4
orf.15622	NODE_2594_truseq	2147-630	51.41	OV.3
orf.10458	NODE_1733_truseq	2964-1408	51.391	OV.3
orf.3476	NODE_576_truseq	4757-6148	51.39	OV.1
orf.20569	NODE_3415_truseq	1-1524	51.382	OV.5
orf.15238	NODE_2530_truseq	2911-1607	51.377	OV.6
orf.10082	NODE_1671_truseq	1079-2500	51.364	OV.5
orf.3609	NODE_598_truseq	2055-3473	51.287	OV.1
orf.37845	NODE_6272_truseq	678-2186	51.229	OV.11
orf.50775	NODE_8419_truseq	285-1709	51.062	OV.1
orf.3949	NODE_655_truseq	4729-6099	50.979	OV.33
orf.12710	NODE_2109_truseq	983-2458	50.964	OV.5
orf.4462	NODE_740_truseq	1921-617	50.908	OV.33
orf.16825	NODE_2793_truseq	1312-2760	50.777	OV.25
orf.7317	NODE_1212_truseq	2049-3407	50.723	OV.2
orf.1931	NODE_320_truseq	3614-2373	50.683	OV.175
orf.17784	NODE_2952_truseq	2172-901	50.67	OV.10
orf.8766	NODE_1451_truseq	3360-1924	50.669	OV.5
orf.18376	NODE_3050_truseq	1612-149	50.66	OV.2
orf.25663	NODE_4262_truseq	352-1737	50.476	OV.186
orf.1155	NODE_193_truseq	4509-5900	50.442	OV.1
orf.410	NODE_69_truseq	5153-6553	50.363	OV.1
orf.35205	NODE_5835_truseq	657-2138	50.261	OV.11
orf.11306	NODE_1875_truseq	941-2440	50.216	OV.56
orf.24626	NODE_4090_truseq	2-1180	50.179	OV.5
orf.2742	NODE_454_truseq	4504-3083	50.11	OV.1
orf.9772	NODE_1619_truseq	4492-3191	50.104	OV.1
orf.8604	NODE_1424_truseq	4475-3036	50.066	OV.1
orf.12477	NODE_2070_truseq	1026-2501	50.062	OV.112
orf.30866	NODE_5118_truseq	911-2326	50.054	OV.11
orf.692	NODE_116_truseq	4349-5794	50.031	OV.1
orf.5113	NODE_846_truseq	2293-3468	49.976	OV.12
orf.23267	NODE_3863_truseq	2226-799	49.974	OV.10
orf.4045	NODE_671_truseq	4402-5826	49.971	OV.1
orf.19408	NODE_3221_truseq	1580-150	49.954	OV.32
orf.11487	NODE_1905_truseq	2799-4196	49.941	OV.1
orf.3273	NODE_542_truseq	3372-4889	49.912	OV.16
orf.11346	NODE_1881_truseq	3058-1607	49.846	OV.11
orf.43404	NODE_7194_truseq	2002-854	49.846	OV.11
orf.13274	NODE_2203_truseq	2429-3841	49.844	OV.23
orf.11626	NODE_1928_truseq	2907-1456	49.767	OV.142
orf.13500	NODE_2240_truseq	3393-1858	49.71	OV.6
orf.15714	NODE_2609_truseq	1591-290	49.703	OV.38
orf.16823	NODE_2792_truseq	1656-223	49.5	OV.32
orf.3994	NODE_662_truseq	1480-26	49.495	OV.95
orf.2320	NODE_384_truseq	2889-1711	49.468	OV.200
orf.27078	NODE_4493_truseq	2106-631	49.447	OV.82
orf.12175	NODE_2020_truseq	1786-3198	49.404	OV.1
orf.41215	NODE_6830_truseq	469-1854	49.393	OV.18
orf.14070	NODE_2335_truseq	1540-230	49.363	OV.99
orf.8436	NODE_1396_truseq	2585-1530	49.334	OV.42
orf.64731	NODE_10727_truseq	315-1544	49.288	OV.91
orf.18832	NODE_3126_truseq	3078-1930	49.244	OV.12
orf.29417	NODE_4881_truseq	1860-571	49.212	OV.10
orf.26389	NODE_4381_truseq	1195-2601	49.133	OV.25
orf.19135	NODE_3176_truseq	907-2286	49.06	OV.9
orf.12319	NODE_2044_truseq	907-2361	49.007	OV.5
orf.14106	NODE_2341_truseq	3174-1753	48.948	OV.35
orf.12071	NODE_2002_truseq	3371-2112	48.751	OV.14
orf.8689	NODE_1439_truseq	2176-3594	48.722	OV.1
orf.4440	NODE_736_truseq	3619-2558	48.713	OV.34
orf.1746	NODE_289_truseq	4669-3263	48.644	OV.1
orf.4866	NODE_806_truseq	3671-2277	48.606	OV.1
orf.6211	NODE_1028_truseq	1828-3336	48.588	OV.3
orf.25984	NODE_4315_truseq	1632-181	48.574	OV.3
orf.5030	NODE_833_truseq	2405-3862	48.491	OV.15
orf.19820	NODE_3290_truseq	1685-3130	48.433	OV.4
orf.22636	NODE_3758_truseq	1752-520	48.427	OV.8
orf.20001	NODE_3320_truseq	234-1382	48.413	OV.80
orf.4825	NODE_800_truseq	1939-3444	48.398	OV.114
orf.45930	NODE_7614_truseq	1929-820	48.394	OV.5
orf.11839	NODE_1964_truseq	2623-3861	48.261	OV.17
orf.98785	NODE_16372_truseq	1-1152	48.224	OV.1
orf.9615	NODE_1593_truseq	696-2438	48.192	OV.58
orf.62536	NODE_10366_truseq	1600-314	48.144	OV.3
orf.16018	NODE_2659_truseq	1315-134	48.124	OV.19
orf.8010	NODE_1327_truseq	3224-1881	48.106	OV.2
orf.13759	NODE_2284_truseq	2440-3696	48.004	OV.7
orf.56961	NODE_9445_truseq	168-1598	47.942	OV.1
orf.14293	NODE_2373_truseq	2311-3654	47.854	OV.4
orf.1406	NODE_233_truseq	4637-6151	47.788	OV.41
orf.14955	NODE_2483_truseq	2400-3605	47.775	OV.28
orf.17686	NODE_2936_truseq	1605-145	47.759	OV.4
orf.15558	NODE_2583_truseq	3385-2096	47.753	OV.14
orf.8326	NODE_1378_truseq	3264-1831	47.651	OV.3
orf.7180	NODE_1189_truseq	2970-1660	47.606	OV.85
orf.13995	NODE_2323_truseq	2277-3569	47.584	OV.7
orf.4550	NODE_755_truseq	2285-3451	47.568	OV.12
orf.3532	NODE_585_truseq	4506-3088	47.493	OV.21
orf.26665	NODE_4426_truseq	847-2265	47.486	OV.5
orf.12354	NODE_2049_truseq	2253-844	47.44	OV.1
orf.16704	NODE_2772_truseq	1254-49	47.393	OV.28
orf.21820	NODE_3622_truseq	1442-495	47.384	OV.47
orf.18206	NODE_3022_truseq	1019-2452	47.325	OV.66
orf.10668	NODE_1768_truseq	2102-1053	47.308	OV.42
orf.33949	NODE_5628_truseq	661-2151	47.306	OV.11
orf.7340	NODE_1216_truseq	2210-3358	47.303	OV.12
orf.20838	NODE_3458_truseq	1588-134	47.294	OV.4
orf.911	NODE_152_truseq	4699-3296	47.269	OV.1
orf.20343	NODE_3377_truseq	3-1229	47.193	OV.5
orf.1381	NODE_229_truseq	4612-6018	47.179	OV.22
orf.9941	NODE_1647_truseq	2820-1345	47.159	OV.2
orf.8652	NODE_1432_truseq	2953-1724	47.15	OV.2
orf.2800	NODE_464_truseq	2894-1473	47.148	OV.1
orf.1402	NODE_232_truseq	4549-3224	47.128	OV.13
orf.12007	NODE_1992_truseq	1123-2553	47.121	OV.5
orf.12306	NODE_2041_truseq	2722-1295	47.117	OV.3
orf.25432	NODE_4223_truseq	2400-967	47.115	OV.54
orf.12269	NODE_2035_truseq	2211-706	47.099	OV.3
orf.23165	NODE_3846_truseq	1689-223	46.975	OV.103
orf.13154	NODE_2183_truseq	1781-3034	46.951	OV.70
orf.10214	NODE_1693_truseq	1949-3169	46.9	OV.47
orf.98038	NODE_16247_truseq	1254-76	46.769	OV.16
orf.12186	NODE_2021_truseq	2096-672	46.72	OV.16
orf.3017	NODE_499_truseq	1912-350	46.709	OV.4
orf.91381	NODE_15144_truseq	1-1272	46.66	OV.1
orf.11887	NODE_1972_truseq	931-2376	46.658	OV.5
orf.3676	NODE_609_truseq	1653-418	46.598	OV.4
orf.76858	NODE_12739_truseq	1310-9	46.535	OV.5
orf.8778	NODE_1453_truseq	2557-1400	46.468	OV.52
orf.3594	NODE_595_truseq	2600-1458	46.421	OV.29
orf.25119	NODE_4171_truseq	1122-2585	46.381	OV.3
orf.7475	NODE_1238_truseq	2748-1339	46.376	OV.2
orf.44594	NODE_7393_truseq	650-1936	46.375	OV.11
orf.12747	NODE_2115_truseq	1197-2624	46.331	OV.5
orf.46221	NODE_7663_truseq	432-1778	46.329	OV.157
orf.9264	NODE_1534_truseq	3299-1731	46.308	OV.3
orf.1834	NODE_304_truseq	4398-2986	46.307	OV.1
orf.3622	NODE_600_truseq	3783-2398	46.193	OV.1
orf.11665	NODE_1935_truseq	1147-2589	46.176	OV.5
orf.3445	NODE_571_truseq	3367-4815	46.094	OV.1
orf.23850	NODE_3960_truseq	2070-373	46.082	OV.53
orf.12533	NODE_2079_truseq	1811-309	46.044	OV.2
orf.7560	NODE_1252_truseq	3473-1986	45.993	OV.3
orf.14786	NODE_2455_truseq	1433-2890	45.98	OV.3
orf.1556	NODE_258_truseq	4553-5848	45.947	OV.13
orf.10020	NODE_1660_truseq	3720-2137	45.802	OV.46
orf.49300	NODE_8174_truseq	1821-400	45.78	OV.65
orf.44021	NODE_7297_truseq	1101-4	45.722	OV.136
orf.4088	NODE_678_truseq	2132-3565	45.663	OV.4
orf.34406	NODE_5704_truseq	806-2281	45.585	OV.54
orf.4223	NODE_700_truseq	1653-265	45.585	OV.2
orf.6777	NODE_1122_truseq	1476-2849	45.519	OV.2
orf.22565	NODE_3746_truseq	2959-1832	45.494	OV.4
orf.27410	NODE_4549_truseq	1094-2617	45.472	OV.3
orf.14861	NODE_2467_truseq	2649-1201	45.399	OV.103
orf.12018	NODE_1993_truseq	3168-1729	45.391	OV.5
orf.5202	NODE_860_truseq	3180-1894	45.386	OV.2
orf.1616	NODE_268_truseq	4202-5584	45.38	OV.13
orf.83373	NODE_13818_truseq	102-1376	45.357	OV.3
orf.5640	NODE_932_truseq	3832-2405	45.356	OV.189
orf.34120	NODE_5656_truseq	2272-1145	45.287	OV.116
orf.7815	NODE_1295_truseq	1725-3050	45.283	OV.2
orf.9442	NODE_1564_truseq	4327-2888	45.195	OV.163
orf.68398	NODE_11335_truseq	1524-292	45.179	OV.3
orf.9061	NODE_1501_truseq	3055-4464	44.997	OV.1
orf.4064	NODE_674_truseq	2432-3826	44.991	OV.2
orf.4537	NODE_753_truseq	1489-2925	44.952	OV.1
orf.4599	NODE_763_truseq	1236-2669	44.947	OV.1
orf.11368	NODE_1885_truseq	4216-2936	44.946	OV.9
orf.12273	NODE_2036_truseq	810-2207	44.945	OV.6
orf.4042	NODE_670_truseq	4403-3027	44.87	OV.22
orf.11392	NODE_1889_truseq	2876-1437	44.844	OV.3
orf.27778	NODE_4610_truseq	1971-370	44.778	OV.2
orf.234	NODE_39_truseq	4636-3188	44.715	OV.9
orf.2001	NODE_332_truseq	3828-5270	44.713	OV.1
orf.11164	NODE_1851_truseq	3176-1671	44.702	OV.5
orf.11091	NODE_1839_truseq	1014-2486	44.665	OV.5
orf.30181	NODE_5006_truseq	967-2364	44.63	OV.1
orf.1984	NODE_329_truseq	4520-3090	44.548	OV.1
orf.9508	NODE_1575_truseq	3354-1819	44.542	OV.3
orf.17065	NODE_2833_truseq	1951-3123	44.387	OV.8
orf.48772	NODE_8086_truseq	1454-174	44.383	OV.19
orf.2458	NODE_407_truseq	3776-2421	44.296	OV.60
orf.2489	NODE_412_truseq	4102-2831	44.285	OV.119
orf.23295	NODE_3868_truseq	903-2336	44.268	OV.5
orf.4669	NODE_774_truseq	2494-3873	44.112	OV.4
orf.2350	NODE_389_truseq	3256-1841	44.084	OV.21
orf.44687	NODE_7408_truseq	1368-139	44.058	OV.94
orf.19962	NODE_3313_truseq	2445-910	44.05	OV.10
orf.68085	NODE_11283_truseq	33-1496	44.044	OV.1
orf.12719	NODE_2110_truseq	3018-1558	44.036	OV.5
orf.12930	NODE_2145_truseq	1538-360	43.915	OV.144
orf.5764	NODE_953_truseq	1981-611	43.904	OV.9
orf.217	NODE_37_truseq	5200-6585	43.843	OV.18
orf.402	NODE_67_truseq	4247-2904	43.786	OV.18
orf.4284	NODE_710_truseq	2881-1604	43.737	OV.23
orf.5344	NODE_884_truseq	3229-1832	43.659	OV.4
orf.47166	NODE_7819_truseq	1244-3	43.585	OV.1
orf.2053	NODE_341_truseq	4768-6150	43.57	OV.33
orf.9643	NODE_1598_truseq	1570-2901	43.535	OV.69
orf.33540	NODE_5559_truseq	2294-930	43.529	OV.131
orf.1973	NODE_327_truseq	4143-2713	43.512	OV.65
orf.22530	NODE_3740_truseq	2547-1162	43.49	OV.10
orf.1054	NODE_176_truseq	4730-3282	43.485	OV.1
orf.37368	NODE_6193_truseq	1533-337	43.479	OV.39
orf.1229	NODE_204_truseq	4420-3017	43.385	OV.13
orf.12538	NODE_2080_truseq	1706-309	43.358	OV.1
orf.9935	NODE_1646_truseq	2986-1556	43.289	OV.4
orf.61762	NODE_10237_truseq	1279-113	43.23	OV.19
orf.9655	NODE_1600_truseq	1102-2532	43.201	OV.11
orf.12843	NODE_2131_truseq	1215-2663	43.196	OV.61
orf.59630	NODE_9884_truseq	479-1651	43.168	OV.5
orf.23167	NODE_3847_truseq	1-1344	43.166	OV.5
orf.35695	NODE_5917_truseq	595-2037	43.164	OV.83
orf.11208	NODE_1858_truseq	1506-67	43.146	OV.4
orf.16131	NODE_2678_truseq	2193-3527	43.078	OV.13
orf.5587	NODE_924_truseq	2038-3474	43.073	OV.2
orf.19403	NODE_3220_truseq	2098-818	43.055	OV.10
orf.5979	NODE_989_truseq	3618-5036	43.039	OV.1
orf.7455	NODE_1235_truseq	3327-4706	42.994	OV.55
orf.2453	NODE_406_truseq	3728-2343	42.987	OV.1
orf.13766	NODE_2285_truseq	2417-3688	42.952	OV.293
orf.1905	NODE_316_truseq	3816-5231	42.931	OV.1
orf.4708	NODE_780_truseq	4052-2727	42.926	OV.69
orf.3133	NODE_519_truseq	4297-5721	42.889	OV.9
orf.977	NODE_163_truseq	4553-3135	42.82	OV.1
orf.29200	NODE_4845_truseq	2267-852	42.82	OV.9
orf.10240	NODE_1697_truseq	4354-2942	42.712	OV.1
orf.5999	NODE_992_truseq	3434-1983	42.703	OV.109
orf.41221	NODE_6831_truseq	385-1842	42.7	OV.136
orf.10271	NODE_1702_truseq	1285-89	42.627	OV.64
orf.3807	NODE_631_truseq	4002-5423	42.591	OV.1
orf.13457	NODE_2233_truseq	3192-1795	42.537	OV.6
orf.29430	NODE_4883_truseq	1808-519	42.534	OV.20
orf.1457	NODE_241_truseq	4366-2951	42.531	OV.1
orf.9917	NODE_1643_truseq	3462-2044	42.53	OV.35
orf.38424	NODE_6366_truseq	1439-84	42.51	OV.16
orf.8629	NODE_1429_truseq	1606-2988	42.503	OV.2
orf.90829	NODE_15052_truseq	91-1317	42.47	OV.5
orf.34511	NODE_5721_truseq	2299-980	42.448	OV.30
orf.13847	NODE_2298_truseq	3264-1945	42.441	OV.14
orf.7195	NODE_1192_truseq	3385-4776	42.425	OV.16
orf.1551	NODE_257_truseq	4350-5813	42.42	OV.1
orf.10122	NODE_1677_truseq	2937-1372	42.413	OV.97
orf.7531	NODE_1248_truseq	1504-2676	42.392	OV.12
orf.14446	NODE_2398_truseq	3331-1811	42.317	OV.137
orf.13298	NODE_2207_truseq	2453-3817	42.223	OV.7
orf.11008	NODE_1825_truseq	1582-329	42.211	OV.7
orf.12109	NODE_2009_truseq	739-2166	42.119	OV.1
orf.7570	NODE_1254_truseq	4315-2933	42.114	OV.13
orf.19268	NODE_3198_truseq	1025-2290	41.991	OV.10
orf.7553	NODE_1251_truseq	2982-1531	41.972	OV.2
orf.8788	NODE_1455_truseq	3848-2535	41.925	OV.67
orf.29699	NODE_4925_truseq	1922-495	41.9	OV.82
orf.6252	NODE_1034_truseq	3087-1633	41.89	OV.15
orf.31355	NODE_5199_truseq	1747-287	41.89	OV.35
orf.14965	NODE_2485_truseq	2110-3519	41.885	OV.4
orf.17890	NODE_2969_truseq	2098-716	41.863	OV.285
orf.40300	NODE_6677_truseq	1610-375	41.781	OV.105
orf.25390	NODE_4216_truseq	1358-3	41.727	OV.1
orf.11469	NODE_1902_truseq	603-2090	41.717	OV.11
orf.13452	NODE_2232_truseq	3209-1962	41.644	OV.6
orf.6538	NODE_1082_truseq	4500-3073	41.483	OV.1
orf.22167	NODE_3680_truseq	1779-2915	41.481	OV.104
orf.587	NODE_98_truseq	4828-3419	41.48	OV.1
orf.329	NODE_55_truseq	4811-3345	41.476	OV.1
orf.2139	NODE_354_truseq	3822-5231	41.458	OV.1
orf.9759	NODE_1617_truseq	1275-2780	41.417	OV.173
orf.84901	NODE_14073_truseq	322-1344	41.38	OV.27
orf.3172	NODE_525_truseq	3764-2433	41.375	OV.24
orf.12383	NODE_2054_truseq	3406-1796	41.326	OV.46
orf.1949	NODE_323_truseq	4548-3193	41.287	OV.18
orf.14509	NODE_2409_truseq	1042-2520	41.283	OV.25
orf.16712	NODE_2774_truseq	1094-2533	41.273	OV.5
orf.17005	NODE_2823_truseq	673-2109	41.232	OV.4
orf.23905	NODE_3970_truseq	718-1965	41.174	OV.20
orf.2362	NODE_391_truseq	4720-3275	41.023	OV.1
orf.41367	NODE_6855_truseq	168-1487	41.018	OV.6
orf.6175	NODE_1022_truseq	2374-3519	40.884	OV.52
orf.28259	NODE_4690_truseq	1838-501	40.879	OV.20
orf.11135	NODE_1846_truseq	3066-1651	40.876	OV.74
orf.87562	NODE_14514_truseq	1217-3	40.871	OV.72
orf.1749	NODE_290_truseq	4134-5534	40.858	OV.40
orf.12056	NODE_2000_truseq	1184-2572	40.808	OV.4
orf.10517	NODE_1743_truseq	3222-1741	40.771	OV.3
orf.23547	NODE_3910_truseq	681-1913	40.743	OV.10
orf.93942	NODE_15567_truseq	1245-1	40.721	OV.3
orf.10975	NODE_1820_truseq	1009-2472	40.677	OV.5
orf.1261	NODE_210_truseq	4768-6075	40.652	OV.33
orf.11011	NODE_1826_truseq	898-2328	40.63	OV.1
orf.18429	NODE_3059_truseq	1644-3074	40.587	OV.4
orf.20362	NODE_3380_truseq	3126-2023	40.583	OV.1
orf.23799	NODE_3952_truseq	600-1712	40.524	OV.6
orf.9735	NODE_1613_truseq	1149-2612	40.398	OV.5
orf.2654	NODE_440_truseq	3338-4627	40.384	OV.143
orf.1325	NODE_220_truseq	4370-2910	40.344	OV.9
orf.6885	NODE_1140_truseq	2385-3569	40.326	OV.12
orf.21346	NODE_3543_truseq	1501-56	40.284	OV.4
orf.4563	NODE_757_truseq	2346-3494	40.284	OV.12
orf.9144	NODE_1514_truseq	3798-2377	40.204	OV.58
orf.3072	NODE_508_truseq	3437-2193	40.123	OV.8
orf.26971	NODE_4476_truseq	1135-2598	40.092	OV.3
orf.5891	NODE_974_truseq	4363-2942	40.01	OV.1
orf.16077	NODE_2669_truseq	564-1850	39.974	OV.14
orf.25699	NODE_4268_truseq	385-1413	39.908	OV.110
orf.768	NODE_128_truseq	4610-3159	39.885	OV.1
orf.1704	NODE_282_truseq	4095-2662	39.787	OV.117
orf.16120	NODE_2676_truseq	3265-1793	39.762	OV.2
orf.13280	NODE_2204_truseq	2543-3850	39.721	OV.4
orf.1665	NODE_276_truseq	4170-5621	39.687	OV.1
orf.2312	NODE_383_truseq	3986-5374	39.679	OV.1
orf.561	NODE_94_truseq	4761-6167	39.658	OV.1
orf.7863	NODE_1303_truseq	2934-4481	39.61	OV.8
orf.13354	NODE_2216_truseq	3133-1892	39.593	OV.14
orf.13725	NODE_2278_truseq	1365-2837	39.551	OV.61
orf.5957	NODE_985_truseq	4138-3035	39.548	OV.14
orf.11067	NODE_1835_truseq	933-2492	39.538	OV.71
orf.15431	NODE_2562_truseq	2488-1031	39.488	OV.3
orf.39380	NODE_6526_truseq	698-2122	39.482	OV.11
orf.24348	NODE_4043_truseq	2171-699	39.472	OV.6
orf.5663	NODE_936_truseq	3549-2188	39.4	OV.4
orf.1695	NODE_281_truseq	5061-6296	39.356	OV.60
orf.26352	NODE_4375_truseq	1470-109	39.326	OV.32
orf.9133	NODE_1513_truseq	700-2262	39.291	OV.6
orf.9957	NODE_1650_truseq	1059-2498	39.284	OV.5
orf.8839	NODE_1464_truseq	1825-2991	39.28	OV.12
orf.12670	NODE_2102_truseq	3152-1698	39.264	OV.66
orf.15419	NODE_2560_truseq	2650-1589	39.263	OV.57
orf.11412	NODE_1892_truseq	2943-1495	39.232	OV.3
orf.70032	NODE_11605_truseq	1479-70	39.209	OV.1
orf.5075	NODE_840_truseq	3902-2532	39.175	OV.32
orf.3976	NODE_659_truseq	3093-1672	39.165	OV.2
orf.3650	NODE_605_truseq	3560-4885	39.122	OV.125
orf.4497	NODE_746_truseq	2829-4094	39.085	OV.29
orf.875	NODE_146_truseq	4735-3227	39.078	OV.1
orf.16169	NODE_2684_truseq	1459-98	39.047	OV.4
orf.499	NODE_84_truseq	5065-6441	39.027	OV.37
orf.12083	NODE_2004_truseq	1803-472	39.024	OV.7
orf.457	NODE_77_truseq	4912-6267	39.001	OV.1
orf.13861	NODE_2301_truseq	2053-3261	38.994	OV.8
orf.12120	NODE_2010_truseq	2444-1428	38.991	OV.301
orf.4841	NODE_802_truseq	1597-173	38.947	OV.1
orf.8754	NODE_1449_truseq	2615-1512	38.9	OV.43
orf.10492	NODE_1739_truseq	3089-1647	38.877	OV.5
orf.23100	NODE_3835_truseq	2892-1768	38.838	OV.6
orf.12422	NODE_2061_truseq	989-2425	38.817	OV.5
orf.15254	NODE_2533_truseq	1163-2581	38.809	OV.5
orf.14600	NODE_2424_truseq	2171-3427	38.756	OV.17
orf.25283	NODE_4198_truseq	1700-213	38.743	OV.3
orf.12281	NODE_2037_truseq	3208-1709	38.72	OV.56
orf.82	NODE_14_truseq	4309-2933	38.632	OV.9
orf.15053	NODE_2499_truseq	1402-104	38.604	OV.19
orf.3232	NODE_535_truseq	3595-2453	38.549	OV.16
orf.15426	NODE_2561_truseq	3045-1666	38.524	OV.2
orf.45089	NODE_7475_truseq	1411-56	38.463	OV.19
orf.2111	NODE_350_truseq	4032-2686	38.46	OV.33
orf.44313	NODE_7346_truseq	591-1976	38.432	OV.203
orf.12089	NODE_2005_truseq	3032-1884	38.425	OV.23
orf.7604	NODE_1260_truseq	1505-2935	38.418	OV.1
orf.595	NODE_100_truseq	4393-5838	38.403	OV.21
orf.4571	NODE_758_truseq	3288-2020	38.391	OV.2
orf.8847	NODE_1465_truseq	978-2540	38.272	OV.89
orf.2100	NODE_348_truseq	4362-2875	38.27	OV.9
orf.1634	NODE_271_truseq	4298-5716	38.253	OV.9
orf.34791	NODE_5768_truseq	1065-2225	38.232	OV.12
orf.5454	NODE_902_truseq	1650-184	38.164	OV.72
orf.13459	NODE_2234_truseq	1153-2604	38.163	OV.3
orf.23321	NODE_3872_truseq	1456-140	38.118	OV.32
orf.7213	NODE_1195_truseq	1249-2646	38.101	OV.3
orf.8895	NODE_1473_truseq	2097-3644	38.088	OV.15
orf.1943	NODE_322_truseq	4667-3339	38.085	OV.45
orf.29894	NODE_4958_truseq	932-2329	38.059	OV.66
orf.17064	NODE_2832_truseq	3441-1831	38.046	OV.46
orf.14313	NODE_2376_truseq	2139-3425	38.037	OV.8
orf.2401	NODE_398_truseq	4570-6018	38.021	OV.1
orf.3981	NODE_660_truseq	4515-5948	38	OV.95
orf.20239	NODE_3360_truseq	724-2163	37.999	OV.83
orf.14525	NODE_2411_truseq	1539-277	37.995	OV.2
orf.37302	NODE_6182_truseq	1687-386	37.989	OV.178
orf.25471	NODE_4230_truseq	1699-2754	37.97	OV.17
orf.57011	NODE_9453_truseq	1488-370	37.921	OV.138
orf.18092	NODE_3003_truseq	1394-2818	37.906	OV.1
orf.25592	NODE_4250_truseq	752-2185	37.887	OV.6
orf.13908	NODE_2308_truseq	1536-106	37.864	OV.4
orf.3439	NODE_570_truseq	2419-3687	37.837	OV.134
orf.1314	NODE_218_truseq	4337-2889	37.801	OV.18
orf.5248	NODE_868_truseq	3109-1901	37.755	OV.12
orf.240	NODE_40_truseq	4516-3152	37.733	OV.18
orf.29156	NODE_4838_truseq	1007-2461	37.706	OV.3
orf.6162	NODE_1019_truseq	4368-2758	37.684	OV.46
orf.32112	NODE_5323_truseq	1655-189	37.682	OV.102
orf.28813	NODE_4782_truseq	907-2064	37.678	OV.82
orf.5100	NODE_844_truseq	3473-2280	37.639	OV.12
orf.471	NODE_79_truseq	4611-6080	37.599	OV.21
orf.64108	NODE_10623_truseq	1239-49	37.59	OV.91
orf.20816	NODE_3455_truseq	767-2047	37.567	OV.14
orf.883	NODE_148_truseq	4621-6042	37.498	OV.1
orf.1622	NODE_269_truseq	4064-5467	37.373	OV.1
orf.20725	NODE_3441_truseq	1180-2697	37.349	OV.214
orf.4307	NODE_714_truseq	2133-694	37.344	OV.4
orf.29422	NODE_4882_truseq	1660-314	37.32	OV.6
orf.30254	NODE_5018_truseq	749-2200	37.307	OV.6
orf.36978	NODE_6129_truseq	1479-250	37.25	OV.48
orf.4944	NODE_819_truseq	3278-2130	37.233	OV.12
orf.22902	NODE_3802_truseq	1676-243	37.221	OV.4
orf.28081	NODE_4661_truseq	622-1929	37.215	OV.6
orf.6460	NODE_1069_truseq	1625-297	37.179	OV.2
orf.654	NODE_109_truseq	4064-2661	37.177	OV.118
orf.13169	NODE_2185_truseq	1566-313	37.124	OV.8
orf.5677	NODE_939_truseq	1177-2595	37.059	OV.1
orf.15884	NODE_2637_truseq	2045-3298	37.058	OV.17
orf.3390	NODE_561_truseq	4165-2831	36.983	OV.36
orf.9985	NODE_1655_truseq	1582-2922	36.97	OV.2
orf.2628	NODE_435_truseq	1942-422	36.918	OV.4
orf.15767	NODE_2617_truseq	2116-779	36.89	OV.2
orf.32181	NODE_5335_truseq	774-2045	36.863	OV.20
orf.7272	NODE_1204_truseq	3854-2301	36.86	OV.3
orf.9718	NODE_1610_truseq	3284-1797	36.839	OV.5
orf.11848	NODE_1965_truseq	1437-109	36.799	OV.4
orf.1150	NODE_192_truseq	4630-3215	36.781	OV.1
orf.9346	NODE_1548_truseq	2407-1010	36.78	OV.8
orf.13540	NODE_2247_truseq	3208-1820	36.762	OV.14
orf.14099	NODE_2340_truseq	3077-1641	36.751	OV.30
orf.20134	NODE_3342_truseq	1510-101	36.736	OV.1
orf.73003	NODE_12098_truseq	175-1476	36.704	OV.1
orf.9002	NODE_1491_truseq	1727-2959	36.666	OV.15
orf.13033	NODE_2163_truseq	928-2364	36.657	OV.5
orf.6092	NODE_1008_truseq	1100-2506	36.631	OV.1
orf.4314	NODE_715_truseq	4384-2939	36.555	OV.1
orf.87486	NODE_14502_truseq	1345-86	36.547	OV.7
orf.14606	NODE_2425_truseq	2504-3670	36.492	OV.64
orf.33542	NODE_5560_truseq	626-2098	36.476	OV.11
orf.11547	NODE_1915_truseq	630-1895	36.439	OV.14
orf.11115	NODE_1843_truseq	1536-2861	36.411	OV.2
orf.4482	NODE_743_truseq	4797-3370	36.392	OV.1
orf.3862	NODE_640_truseq	1828-419	36.367	OV.8
orf.27604	NODE_4581_truseq	1966-437	36.356	OV.11
orf.9045	NODE_1498_truseq	1638-3059	36.317	OV.2
orf.26280	NODE_4363_truseq	2141-663	36.317	OV.10
orf.7643	NODE_1266_truseq	1589-249	36.281	OV.13
orf.29	NODE_5_truseq	4409-3096	36.275	OV.18
orf.31968	NODE_5299_truseq	1704-238	36.262	OV.3
orf.28245	NODE_4688_truseq	1467-2609	36.234	OV.11
orf.11349	NODE_1882_truseq	759-2195	36.225	OV.5
orf.5207	NODE_861_truseq	2736-1456	36.207	OV.2
orf.69711	NODE_11553_truseq	192-1475	36.174	OV.34
orf.5169	NODE_855_truseq	2565-3977	36.167	OV.15
orf.7326	NODE_1213_truseq	3721-2504	36.147	OV.2
orf.23325	NODE_3873_truseq	645-2135	36.071	OV.155
orf.12803	NODE_2124_truseq	3190-1664	36.046	OV.53
orf.14376	NODE_2386_truseq	3295-1859	36.046	OV.5
orf.8371	NODE_1386_truseq	3013-4413	36.037	OV.1
orf.32480	NODE_5384_truseq	770-2224	36.021	OV.10
orf.7933	NODE_1315_truseq	583-2130	35.996	OV.13
orf.8615	NODE_1426_truseq	2569-1370	35.993	OV.50
orf.63447	NODE_10516_truseq	6-1292	35.987	OV.54
orf.315	NODE_53_truseq	5103-6563	35.979	OV.41
orf.8395	NODE_1390_truseq	1654-2724	35.953	OV.78
orf.6195	NODE_1025_truseq	3324-4766	35.95	OV.1
orf.19455	NODE_3229_truseq	924-2426	35.924	OV.66
orf.20783	NODE_3450_truseq	2674-1229	35.91	OV.15
orf.22904	NODE_3803_truseq	683-2122	35.879	OV.10
orf.13742	NODE_2281_truseq	2402-3802	35.866	OV.7
orf.9671	NODE_1602_truseq	3343-1838	35.813	OV.3
orf.7193	NODE_1191_truseq	3456-1858	35.73	OV.202
orf.24849	NODE_4126_truseq	1110-2585	35.729	OV.3
orf.23867	NODE_3963_truseq	2082-562	35.717	OV.10
orf.967	NODE_162_truseq	4558-5916	35.715	OV.9
orf.69414	NODE_11503_truseq	1321-41	35.712	OV.34
orf.8730	NODE_1445_truseq	4043-2694	35.712	OV.9
orf.30026	NODE_4980_truseq	2-1219	35.69	OV.1
orf.31617	NODE_5242_truseq	561-1856	35.675	OV.33
orf.6606	NODE_1093_truseq	3651-2155	35.651	OV.25
orf.12429	NODE_2062_truseq	1038-2411	35.647	OV.3
orf.48734	NODE_8080_truseq	578-1861	35.64	OV.13
orf.4186	NODE_694_truseq	4247-2913	35.597	OV.31
orf.12368	NODE_2052_truseq	635-2011	35.594	OV.14
orf.8494	NODE_1406_truseq	3810-2404	35.592	OV.2
orf.4492	NODE_745_truseq	4583-3255	35.552	OV.177
orf.26429	NODE_4387_truseq	2124-670	35.51	OV.6
orf.16917	NODE_2808_truseq	2067-3254	35.492	OV.48
orf.10873	NODE_1803_truseq	1144-2577	35.481	OV.5
orf.8113	NODE_1345_truseq	3328-4773	35.48	OV.8
orf.3357	NODE_556_truseq	1680-3092	35.468	OV.1
orf.27028	NODE_4485_truseq	2630-1188	35.467	OV.1
orf.25838	NODE_4291_truseq	1124-2599	35.455	OV.3
orf.84812	NODE_14058_truseq	239-1366	35.454	OV.7
orf.13076	NODE_2170_truseq	2207-3298	35.403	OV.17
orf.3377	NODE_559_truseq	2983-1439	35.369	OV.1
orf.23005	NODE_3820_truseq	1516-2919	35.349	OV.1
orf.10732	NODE_1779_truseq	3057-1738	35.303	OV.2
orf.14504	NODE_2408_truseq	2084-3487	35.293	OV.4
orf.16085	NODE_2670_truseq	1581-226	35.253	OV.7
orf.151	NODE_26_truseq	5842-7287	35.246	OV.9
orf.336	NODE_56_truseq	4631-3219	35.216	OV.90
orf.3261	NODE_540_truseq	4191-5603	35.146	OV.1
orf.3850	NODE_638_truseq	4464-3178	35.121	OV.33
orf.2195	NODE_363_truseq	4312-2945	35.109	OV.22
orf.12997	NODE_2157_truseq	601-1995	35.092	OV.2
orf.4022	NODE_667_truseq	3290-4822	35.018	OV.16
orf.16008	NODE_2657_truseq	3156-1810	34.979	OV.2
orf.8187	NODE_1356_truseq	3204-4427	34.959	OV.59
orf.166	NODE_28_truseq	4703-3360	34.955	OV.13
orf.18717	NODE_3107_truseq	9-1238	34.946	OV.21
orf.42826	NODE_7098_truseq	1962-943	34.924	OV.88
orf.16498	NODE_2739_truseq	1463-12	34.896	OV.177
orf.41649	NODE_6902_truseq	3-1106	34.874	OV.1
orf.15138	NODE_2513_truseq	1621-149	34.857	OV.38
orf.159150	NODE_26364_truseq	1039-2	34.787	OV.12
orf.11102	NODE_1841_truseq	770-2110	34.784	OV.6
orf.1070	NODE_179_truseq	4559-5971	34.783	OV.1
orf.2444	NODE_405_truseq	4952-6130	34.747	OV.200
orf.32383	NODE_5368_truseq	1276-2406	34.648	OV.1
orf.21575	NODE_3581_truseq	1554-85	34.626	OV.2
orf.65449	NODE_10847_truseq	19-1452	34.608	OV.26
orf.81702	NODE_13542_truseq	1387-119	34.476	OV.16
orf.1794	NODE_297_truseq	4524-3115	34.408	OV.9
orf.9388	NODE_1555_truseq	4575-3373	34.397	OV.21
orf.5356	NODE_886_truseq	4450-3104	34.384	OV.13
orf.14975	NODE_2486_truseq	1407-118	34.36	OV.19
orf.8245	NODE_1365_truseq	1855-3135	34.34	OV.2
orf.13784	NODE_2288_truseq	908-2389	34.33	OV.11
orf.16247	NODE_2697_truseq	1443-190	34.322	OV.7
orf.14835	NODE_2463_truseq	2319-3542	34.315	OV.290
orf.2176	NODE_360_truseq	4253-2886	34.284	OV.37
orf.543	NODE_91_truseq	4953-6332	34.242	OV.13
orf.14191	NODE_2356_truseq	2290-3720	34.24	OV.4
orf.23818	NODE_3955_truseq	1759-278	34.182	OV.3
orf.905	NODE_151_truseq	4427-2958	34.145	OV.237
orf.7649	NODE_1267_truseq	3133-1817	34.142	OV.2
orf.1902	NODE_315_truseq	3261-1549	34.113	OV.8
orf.13522	NODE_2244_truseq	2414-927	34.068	OV.3
orf.7464	NODE_1236_truseq	1947-454	33.985	OV.4
orf.7431	NODE_1231_truseq	1563-2888	33.972	OV.2
orf.11085	NODE_1838_truseq	690-2204	33.966	OV.6
orf.8132	NODE_1348_truseq	755-2200	33.944	OV.6
orf.749	NODE_125_truseq	4523-3057	33.929	OV.72
orf.40372	NODE_6689_truseq	2098-884	33.915	OV.29
orf.27132	NODE_4502_truseq	1624-134	33.907	OV.3
orf.7281	NODE_1206_truseq	867-2186	33.885	OV.14
orf.23669	NODE_3930_truseq	2292-829	33.8	OV.11
orf.24428	NODE_4057_truseq	1097-2590	33.787	OV.3
orf.22661	NODE_3762_truseq	1608-205	33.773	OV.4
orf.10576	NODE_1753_truseq	3412-1928	33.761	OV.5
orf.12559	NODE_2084_truseq	2593-3915	33.732	OV.297
orf.22261	NODE_3696_truseq	1153-2637	33.699	OV.3
orf.92957	NODE_15403_truseq	1298-111	33.662	OV.75
orf.1504	NODE_249_truseq	4291-2942	33.609	OV.9
orf.15271	NODE_2536_truseq	2182-3393	33.601	OV.48
orf.49152	NODE_8149_truseq	1388-45	33.577	OV.7
orf.8798	NODE_1457_truseq	3008-4255	33.559	OV.4
orf.12310	NODE_2042_truseq	3272-1893	33.551	OV.6
orf.81973	NODE_13587_truseq	7-1266	33.542	OV.97
orf.67061	NODE_11114_truseq	1540-320	33.537	OV.11
orf.30234	NODE_5014_truseq	2149-713	33.527	OV.26
orf.3566	NODE_591_truseq	2222-3658	33.52	OV.2
orf.24165	NODE_4013_truseq	1095-2552	33.486	OV.3
orf.121	NODE_21_truseq	5386-6792	33.46	OV.37
orf.15031	NODE_2496_truseq	52-1581	33.459	OV.188
orf.31195	NODE_5173_truseq	937-2379	33.45	OV.5
orf.9676	NODE_1603_truseq	3095-1605	33.436	OV.3
orf.13230	NODE_2195_truseq	2714-1314	33.411	OV.1
orf.9240	NODE_1530_truseq	1539-172	33.394	OV.4
orf.1845	NODE_306_truseq	5418-6638	33.388	OV.23
orf.7037	NODE_1165_truseq	4577-3186	33.357	OV.1
orf.389	NODE_65_truseq	4340-2943	33.352	OV.1
orf.12250	NODE_2032_truseq	3453-2125	33.32	OV.14
orf.92776	NODE_15374_truseq	1309-17	33.29	OV.1
orf.11174	NODE_1853_truseq	3149-4243	33.274	OV.13
orf.1786	NODE_296_truseq	3869-2472	33.27	OV.36
orf.8548	NODE_1415_truseq	4211-3084	33.266	OV.235
orf.3871	NODE_642_truseq	1375-2826	33.266	OV.1
orf.10450	NODE_1732_truseq	1689-484	33.258	OV.8
orf.8304	NODE_1374_truseq	3211-1811	33.25	OV.2
orf.29385	NODE_4876_truseq	984-2465	33.244	OV.11
orf.93712	NODE_15529_truseq	1275-16	33.241	OV.37
orf.11139	NODE_1847_truseq	642-2051	33.222	OV.6
orf.47647	NODE_7899_truseq	472-1773	33.22	OV.19
orf.2532	NODE_419_truseq	4387-2993	33.203	OV.21
orf.16433	NODE_2728_truseq	1408-74	33.181	OV.19
orf.5902	NODE_976_truseq	3726-2542	33.166	OV.23
orf.8413	NODE_1393_truseq	1729-3162	33.102	OV.2
orf.14257	NODE_2367_truseq	1342-2769	33.088	OV.5
orf.5403	NODE_894_truseq	1233-2675	33.065	OV.1
orf.20607	NODE_3421_truseq	1119-2426	33.055	OV.10
orf.1333	NODE_222_truseq	4327-5733	33.044	OV.13
orf.3989	NODE_661_truseq	3640-2297	33.03	OV.2
orf.6552	NODE_1084_truseq	4620-2938	33.017	OV.6
orf.18637	NODE_3094_truseq	1108-2559	33.01	OV.284
orf.11871	NODE_1969_truseq	2469-3881	33.008	OV.4
orf.10614	NODE_1759_truseq	3239-2151	32.986	OV.6
orf.3795	NODE_629_truseq	3390-4418	32.982	OV.29
orf.11798	NODE_1957_truseq	1415-2752	32.976	OV.111
orf.6700	NODE_1109_truseq	2511-1459	32.974	OV.42
orf.26458	NODE_4392_truseq	2724-1321	32.956	OV.113
orf.11247	NODE_1865_truseq	525-1952	32.954	OV.6
orf.29724	NODE_4929_truseq	1761-451	32.934	OV.20
orf.9214	NODE_1526_truseq	3976-2654	32.909	OV.31
orf.4904	NODE_813_truseq	4250-5668	32.838	OV.1
orf.11077	NODE_1837_truseq	1309-2760	32.833	OV.3
orf.2335	NODE_387_truseq	4381-5727	32.765	OV.9
orf.13631	NODE_2262_truseq	3269-1863	32.738	OV.6
orf.4813	NODE_798_truseq	2347-3678	32.736	OV.2
orf.31839	NODE_5278_truseq	894-2048	32.731	OV.10
orf.8340	NODE_1380_truseq	4622-3279	32.626	OV.148
orf.20278	NODE_3366_truseq	2275-842	32.62	OV.83
orf.14641	NODE_2431_truseq	1207-2586	32.611	OV.2
orf.302	NODE_51_truseq	5264-6658	32.601	OV.21
orf.6085	NODE_1007_truseq	3169-4434	32.562	OV.16
orf.9313	NODE_1543_truseq	802-2199	32.487	OV.14
orf.1649	NODE_273_truseq	3821-2628	32.473	OV.101
orf.11858	NODE_1967_truseq	2450-3658	32.449	OV.7
orf.95211	NODE_15778_truseq	3-1193	32.444	OV.1
orf.19968	NODE_3314_truseq	2063-603	32.443	OV.3
orf.21460	NODE_3562_truseq	1440-496	32.422	OV.47
orf.2081	NODE_345_truseq	4457-3054	32.418	OV.1
orf.849	NODE_142_truseq	4284-5714	32.393	OV.1
orf.64120	NODE_10625_truseq	1499-210	32.391	OV.41
orf.24469	NODE_4064_truseq	1057-2268	32.379	OV.41
orf.24694	NODE_4100_truseq	1704-226	32.378	OV.3
orf.1611	NODE_267_truseq	4350-5756	32.366	OV.1
orf.1479	NODE_245_truseq	4497-5894	32.355	OV.13
orf.16159	NODE_2683_truseq	2173-3453	32.352	OV.4
orf.3564	NODE_590_truseq	1842-469	32.349	OV.1
orf.2438	NODE_404_truseq	3077-4489	32.334	OV.1
orf.13057	NODE_2167_truseq	895-2325	32.312	OV.5
orf.5817	NODE_962_truseq	1368-2732	32.277	OV.3
orf.201	NODE_34_truseq	5490-6968	32.226	OV.45
orf.38930	NODE_6451_truseq	890-2146	32.207	OV.5
orf.4878	NODE_808_truseq	3445-2288	32.203	OV.12
orf.14770	NODE_2452_truseq	3099-1654	32.189	OV.3
orf.9832	NODE_1629_truseq	2985-1639	32.151	OV.2
orf.9599	NODE_1590_truseq	3525-2077	32.149	OV.11
orf.48937	NODE_8114_truseq	646-1860	32.146	OV.35
orf.14300	NODE_2374_truseq	2324-3646	32.092	OV.7
orf.370	NODE_62_truseq	4640-3099	32.087	OV.1
orf.24690	NODE_4099_truseq	2122-590	32.072	OV.11
orf.10834	NODE_1796_truseq	2958-1831	32.059	OV.6
orf.36185	NODE_5998_truseq	1609-365	32.037	OV.17
orf.16848	NODE_2796_truseq	1384-236	32.024	OV.12
orf.10681	NODE_1771_truseq	1306-2730	32.014	OV.5
orf.34707	NODE_5754_truseq	708-1868	31.997	OV.14
orf.4405	NODE_731_truseq	4165-5601	31.974	OV.123
orf.95362	NODE_15803_truseq	1130-6	31.963	OV.2
orf.7250	NODE_1201_truseq	1712-2782	31.957	OV.78
orf.118	NODE_20_truseq	4154-2550	31.955	OV.303
orf.16786	NODE_2786_truseq	1489-305	31.943	OV.48
orf.27908	NODE_4632_truseq	284-1693	31.942	OV.6
orf.3733	NODE_619_truseq	1105-2505	31.923	OV.1
orf.24349	NODE_4044_truseq	7-1395	31.897	OV.5
orf.10522	NODE_1744_truseq	3367-1904	31.874	OV.5
orf.18585	NODE_3085_truseq	2028-3251	31.869	OV.17
orf.91864	NODE_15224_truseq	1315-65	31.862	OV.1
orf.15806	NODE_2624_truseq	2249-3412	31.83	OV.12
orf.10054	NODE_1666_truseq	3668-2043	31.826	OV.46
orf.6074	NODE_1005_truseq	1319-2563	31.813	OV.6
orf.21084	NODE_3499_truseq	1276-5	31.727	OV.1
orf.16924	NODE_2809_truseq	1522-164	31.661	OV.239
orf.32116	NODE_5324_truseq	1425-22	31.62	OV.95
orf.15821	NODE_2626_truseq	2784-1336	31.618	OV.25
orf.2260	NODE_374_truseq	4393-2972	31.578	OV.9
orf.5643	NODE_933_truseq	960-2384	31.576	OV.21
orf.7156	NODE_1185_truseq	3443-1965	31.559	OV.11
orf.75006	NODE_12431_truseq	1258-107	31.533	OV.12
orf.33388	NODE_5534_truseq	2008-677	31.5	OV.84
orf.26098	NODE_4333_truseq	1623-151	31.442	OV.3
orf.1389	NODE_230_truseq	3951-5360	31.417	OV.1
orf.27747	NODE_4605_truseq	1368-2657	31.389	OV.3
orf.13006	NODE_2158_truseq	1558-323	31.371	OV.17
orf.81832	NODE_13564_truseq	1361-33	31.368	OV.2
orf.9825	NODE_1628_truseq	1476-2693	31.344	OV.73
orf.9825	NODE_1628_truseq	1476-2693	31.344	OV.73
orf.15633	NODE_2596_truseq	2388-3599	31.34	OV.28
orf.39298	NODE_6512_truseq	2110-677	31.299	OV.273
orf.10024	NODE_1661_truseq	3316-1910	31.267	OV.5
orf.2578	NODE_427_truseq	3301-1964	31.221	OV.194
orf.12851	NODE_2132_truseq	1465-74	31.161	OV.4
orf.21022	NODE_3489_truseq	1562-141	31.158	OV.25
orf.13068	NODE_2168_truseq	1407-4	31.118	OV.7
orf.2381	NODE_394_truseq	3790-2339	31.11	OV.1
orf.15462	NODE_2567_truseq	1441-56	31.001	OV.19
orf.10675	NODE_1770_truseq	1156-2610	30.989	OV.3
orf.2074	NODE_344_truseq	3717-2371	30.974	OV.157
orf.10219	NODE_1694_truseq	2758-4167	30.965	OV.8
orf.8044	NODE_1333_truseq	2609-1587	30.951	OV.27
orf.5718	NODE_945_truseq	2087-672	30.927	OV.18
orf.4658	NODE_772_truseq	1937-3733	30.883	OV.220
orf.9460	NODE_1567_truseq	3869-2463	30.866	OV.14
orf.41864	NODE_6938_truseq	590-1792	30.865	OV.28
orf.11319	NODE_1877_truseq	1392-2669	30.826	OV.3
orf.11876	NODE_1970_truseq	2360-3757	30.826	OV.8
orf.12880	NODE_2137_truseq	2354-975	30.812	OV.2
orf.30586	NODE_5073_truseq	1217-6	30.809	OV.65
orf.3878	NODE_643_truseq	1997-3424	30.786	OV.1
orf.14471	NODE_2402_truseq	1610-249	30.774	OV.28
orf.49309	NODE_8176_truseq	58-1542	30.769	OV.3
orf.103308	NODE_17120_truseq	1111-2	30.706	OV.68
orf.4338	NODE_719_truseq	2894-1596	30.705	OV.15
orf.8989	NODE_1489_truseq	3454-4635	30.668	OV.90
orf.10187	NODE_1688_truseq	2301-1213	30.62	OV.43
orf.15835	NODE_2629_truseq	2152-3513	30.585	OV.28
orf.12863	NODE_2134_truseq	2847-1402	30.577	OV.3
orf.12934	NODE_2146_truseq	2835-1396	30.55	OV.3
orf.13096	NODE_2173_truseq	1759-347	30.544	OV.4
orf.42	NODE_7_truseq	4868-3477	30.544	OV.1
orf.12415	NODE_2060_truseq	1285-2853	30.535	OV.15
orf.17322	NODE_2875_truseq	2845-1451	30.535	OV.6
orf.102671	NODE_17016_truseq	1241-3	30.533	OV.3
orf.2016	NODE_334_truseq	3868-2477	30.526	OV.31
orf.38398	NODE_6362_truseq	1265-72	30.515	OV.17
orf.6718	NODE_1112_truseq	1156-2	30.506	OV.1
orf.14110	NODE_2342_truseq	1547-306	30.486	OV.7
orf.118941	NODE_19710_truseq	39-1157	30.459	OV.27
orf.2636	NODE_437_truseq	2906-4285	30.44	OV.37
orf.3400	NODE_563_truseq	3566-2346	30.422	OV.277
orf.10325	NODE_1711_truseq	1525-89	30.395	OV.4
orf.21008	NODE_3487_truseq	1553-2929	30.378	OV.32
orf.14868	NODE_2468_truseq	1397-93	30.367	OV.32
orf.31970	NODE_5300_truseq	5-1117	30.358	OV.11
orf.36681	NODE_6081_truseq	195-1355	30.332	OV.2
orf.17453	NODE_2897_truseq	1395-160	30.318	OV.38
orf.9887	NODE_1638_truseq	3390-2014	30.306	OV.2
orf.50864	NODE_8434_truseq	617-1816	30.233	OV.51
orf.35119	NODE_5822_truseq	943-2280	30.225	OV.3
orf.19360	NODE_3213_truseq	1631-225	30.208	OV.45
orf.34635	NODE_5742_truseq	669-2114	30.205	OV.5
orf.6188	NODE_1024_truseq	2555-3907	30.182	OV.2
orf.48843	NODE_8098_truseq	108-1550	30.174	OV.1
orf.29802	NODE_4942_truseq	1267-104	30.133	OV.25
orf.54180	NODE_8983_truseq	1340-27	30.09	OV.33
orf.479	NODE_80_truseq	5122-3671	30.069	OV.40
orf.3484	NODE_577_truseq	2970-1705	30.047	OV.29
orf.757	NODE_127_truseq	7633-9114	30.04	OV.8
orf.8088	NODE_1340_truseq	3039-1720	30.019	OV.2
orf.33358	NODE_5529_truseq	1412-3	30.006	OV.1
orf.9404	NODE_1558_truseq	1118-2578	29.991	OV.3
orf.41667	NODE_6905_truseq	552-1997	29.963	OV.5
orf.1735	NODE_288_truseq	4315-5766	29.952	OV.1
orf.26807	NODE_4449_truseq	2015-813	29.948	OV.6
orf.1047	NODE_175_truseq	7374-8786	29.933	OV.55
orf.1305	NODE_217_truseq	4428-5762	29.872	OV.9
orf.26536	NODE_4404_truseq	1704-205	29.864	OV.5
orf.4948	NODE_820_truseq	4443-3052	29.783	OV.22
orf.14189	NODE_2355_truseq	1504-299	29.77	OV.39
orf.15752	NODE_2615_truseq	983-2404	29.75	OV.5
orf.9332	NODE_1546_truseq	1178-2632	29.717	OV.4
orf.49412	NODE_8192_truseq	641-1810	29.716	OV.7
orf.9993	NODE_1656_truseq	426-1751	29.713	OV.31
orf.24275	NODE_4031_truseq	2331-943	29.662	OV.11
orf.44646	NODE_7401_truseq	1932-520	29.66	OV.10
orf.62525	NODE_10364_truseq	1464-67	29.651	OV.1
orf.28288	NODE_4695_truseq	2347-848	29.641	OV.3
orf.21087	NODE_3500_truseq	1203-2387	29.624	OV.6
orf.11885	NODE_1971_truseq	3032-1512	29.568	OV.3
orf.14586	NODE_2421_truseq	1619-279	29.568	OV.7
orf.6447	NODE_1067_truseq	2445-3995	29.565	OV.15
orf.2565	NODE_425_truseq	3687-4961	29.532	OV.16
orf.66673	NODE_11050_truseq	10-1206	29.498	OV.13
orf.16140	NODE_2679_truseq	2833-1634	29.493	OV.27
orf.88046	NODE_14594_truseq	2-1189	29.472	OV.11
orf.7896	NODE_1308_truseq	2795-1545	29.466	OV.93
orf.6909	NODE_1144_truseq	1479-2870	29.433	OV.2
orf.12737	NODE_2113_truseq	2979-1525	29.38	OV.74
orf.12240	NODE_2030_truseq	3053-1557	29.372	OV.299
orf.3630	NODE_601_truseq	3289-1931	29.368	OV.2
orf.27786	NODE_4611_truseq	1969-575	29.341	OV.20
orf.20055	NODE_3329_truseq	6-1418	29.331	OV.5
orf.22827	NODE_3790_truseq	1839-2939	29.327	OV.23
orf.4783	NODE_793_truseq	2329-3777	29.316	OV.2
orf.820	NODE_137_truseq	4654-3251	29.289	OV.1
orf.23572	NODE_3914_truseq	1981-461	29.284	OV.89
orf.30946	NODE_5131_truseq	2041-875	29.282	OV.12
orf.4792	NODE_794_truseq	3411-2062	29.281	OV.2
orf.4239	NODE_703_truseq	2433-3566	29.238	OV.12
orf.29087	NODE_4827_truseq	1740-529	29.232	OV.20
orf.14460	NODE_2400_truseq	3531-2443	29.23	OV.291
orf.10985	NODE_1821_truseq	2079-895	29.198	OV.12
orf.11776	NODE_1953_truseq	3213-1729	29.169	OV.5
orf.2215	NODE_367_truseq	3832-5229	29.141	OV.1
orf.45096	NODE_7476_truseq	1782-715	29.083	OV.128
orf.1293	NODE_215_truseq	4431-5840	29.044	OV.9
orf.1994	NODE_331_truseq	4772-6178	29.031	OV.18
orf.27082	NODE_4494_truseq	2036-624	29.026	OV.6
orf.57031	NODE_9457_truseq	1-942	28.959	OV.12
orf.43750	NODE_7252_truseq	1936-398	28.956	OV.6
orf.984	NODE_164_truseq	4330-3026	28.9	OV.13
orf.2273	NODE_376_truseq	4059-2941	28.883	OV.50
orf.5748	NODE_950_truseq	4242-2860	28.871	OV.1
orf.15825	NODE_2627_truseq	1317-2828	28.792	OV.3
orf.17797	NODE_2955_truseq	1126-2205	28.775	OV.6
orf.27852	NODE_4622_truseq	1797-322	28.764	OV.216
orf.46593	NODE_7724_truseq	606-1871	28.745	OV.5
orf.517	NODE_87_truseq	2215-3381	28.745	OV.12
orf.3538	NODE_586_truseq	3639-2185	28.714	OV.2
orf.26283	NODE_4364_truseq	645-2084	28.7	OV.11
orf.13012	NODE_2159_truseq	3730-2033	28.695	OV.58
orf.26148	NODE_4341_truseq	2032-905	28.694	OV.88
orf.4365	NODE_724_truseq	2277-3476	28.69	OV.12
orf.5222	NODE_864_truseq	2288-3580	28.69	OV.2
orf.1398	NODE_231_truseq	4509-3079	28.686	OV.1
orf.19936	NODE_3309_truseq	2148-874	28.653	OV.47
orf.18985	NODE_3152_truseq	577-2043	28.626	OV.54
orf.17885	NODE_2968_truseq	2350-914	28.625	OV.10
orf.5468	NODE_905_truseq	1652-3337	28.62	OV.46
orf.16094	NODE_2672_truseq	2000-3499	28.597	OV.8
orf.2937	NODE_486_truseq	4725-6227	28.595	OV.1
orf.5710	NODE_944_truseq	4698-3388	28.591	OV.18
orf.11766	NODE_1951_truseq	1635-313	28.587	OV.7
orf.8575	NODE_1420_truseq	1474-2862	28.577	OV.2
orf.64312	NODE_10657_truseq	1577-225	28.563	OV.3
orf.8137	NODE_1349_truseq	2026-3339	28.543	OV.2
orf.4615	NODE_766_truseq	4180-5634	28.529	OV.1
orf.10460	NODE_1734_truseq	1334-2695	28.527	OV.2
orf.11220	NODE_1860_truseq	2710-1226	28.507	OV.3
orf.13042	NODE_2164_truseq	2797-1289	28.477	OV.3
orf.16684	NODE_2769_truseq	3145-1685	28.47	OV.5
orf.17929	NODE_2976_truseq	1534-2706	28.469	OV.47
orf.785	NODE_131_truseq	4143-2824	28.466	OV.33
orf.1213	NODE_202_truseq	4417-5772	28.463	OV.9
orf.25803	NODE_4285_truseq	1077-2549	28.463	OV.3
orf.14042	NODE_2331_truseq	2543-3859	28.462	OV.34
orf.13385	NODE_2221_truseq	1643-219	28.445	OV.4
orf.5418	NODE_896_truseq	2833-1547	28.424	OV.2
orf.4884	NODE_809_truseq	3089-1608	28.421	OV.2
orf.10205	NODE_1691_truseq	3542-2145	28.411	OV.233
orf.184	NODE_31_truseq	4928-3576	28.395	OV.1
orf.23067	NODE_3830_truseq	1485-2924	28.391	OV.11
orf.27498	NODE_4563_truseq	1566-100	28.385	OV.3
orf.11436	NODE_1896_truseq	3307-1829	28.369	OV.5
orf.25425	NODE_4222_truseq	1131-2606	28.366	OV.3
orf.104342	NODE_17293_truseq	128-1237	28.335	OV.12
orf.12835	NODE_2130_truseq	2218-3435	28.254	OV.8
orf.10156	NODE_1683_truseq	4435-3038	28.227	OV.1
orf.10444	NODE_1731_truseq	3724-2216	28.227	OV.6
orf.103640	NODE_17176_truseq	2-1177	28.211	OV.1
orf.20531	NODE_3408_truseq	2308-881	28.21	OV.10
orf.14780	NODE_2454_truseq	2087-3193	28.196	OV.244
orf.34041	NODE_5643_truseq	3-1301	28.149	OV.11
orf.13186	NODE_2188_truseq	2488-1025	28.142	OV.61
orf.10994	NODE_1823_truseq	626-1963	28.125	OV.6
orf.16640	NODE_2762_truseq	1874-3301	28.106	OV.7
orf.19903	NODE_3304_truseq	529-1689	28.098	OV.6
orf.32677	NODE_5417_truseq	1063-2349	28.089	OV.7
orf.66821	NODE_11074_truseq	1549-44	28.046	OV.9
orf.16668	NODE_2766_truseq	2904-1468	28.017	OV.26
orf.23413	NODE_3888_truseq	1156-2568	28.012	OV.103
orf.22533	NODE_3741_truseq	615-2087	28.01	OV.11
orf.37521	NODE_6219_truseq	1119-2180	27.974	OV.34
orf.4391	NODE_728_truseq	3505-2324	27.967	OV.12
orf.684	NODE_114_truseq	4666-3212	27.962	OV.40
orf.773	NODE_129_truseq	4253-2895	27.91	OV.45
orf.9793	NODE_1623_truseq	2968-4464	27.897	OV.4
orf.3457	NODE_573_truseq	2911-4362	27.896	OV.1
orf.8698	NODE_1440_truseq	2993-1590	27.891	OV.254
orf.19262	NODE_3197_truseq	1895-3187	27.848	OV.8
orf.24710	NODE_4103_truseq	692-2131	27.832	OV.5
orf.1722	NODE_285_truseq	3886-2615	27.759	OV.36
orf.28645	NODE_4754_truseq	748-2073	27.749	OV.115
orf.12875	NODE_2136_truseq	3727-2558	27.732	OV.12
orf.49665	NODE_8234_truseq	333-1619	27.683	OV.36
orf.22993	NODE_3818_truseq	1171-2634	27.675	OV.3
orf.12217	NODE_2027_truseq	1114-2562	27.667	OV.103
orf.2480	NODE_411_truseq	3602-5032	27.664	OV.9
orf.16614	NODE_2758_truseq	1540-233	27.658	OV.81
orf.10198	NODE_1690_truseq	3299-1815	27.603	OV.5
orf.23057	NODE_3828_truseq	2158-686	27.601	OV.5
orf.2872	NODE_475_truseq	3614-2301	27.582	OV.36
orf.11811	NODE_1959_truseq	1377-2744	27.571	OV.2
orf.21904	NODE_3636_truseq	1582-395	27.563	OV.7
orf.16851	NODE_2797_truseq	1239-2714	27.55	OV.1
orf.1000	NODE_167_truseq	4586-3183	27.546	OV.1
orf.8929	NODE_1479_truseq	1504-2928	27.537	OV.77
orf.25792	NODE_4283_truseq	1630-176	27.479	OV.3
orf.53929	NODE_8942_truseq	136-1533	27.46	OV.1
orf.10722	NODE_1777_truseq	1326-10	27.45	OV.143
orf.23893	NODE_3968_truseq	619-2097	27.449	OV.5
orf.41331	NODE_6849_truseq	258-1652	27.442	OV.26
orf.15087	NODE_2505_truseq	2202-3602	27.41	OV.7
orf.21028	NODE_3490_truseq	2006-579	27.406	OV.10
orf.7898	NODE_1309_truseq	2564-3832	27.39	OV.8
orf.46278	NODE_7672_truseq	1340-3	27.371	OV.3
orf.4701	NODE_779_truseq	4209-5585	27.371	OV.1
orf.22801	NODE_3786_truseq	1321-2742	27.364	OV.4
orf.11514	NODE_1909_truseq	2924-1428	27.351	OV.25
orf.40809	NODE_6762_truseq	537-1811	27.335	OV.2
orf.8254	NODE_1366_truseq	3148-1787	27.332	OV.2
orf.18619	NODE_3091_truseq	1369-2793	27.299	OV.3
orf.12468	NODE_2068_truseq	2613-1384	27.293	OV.3
orf.1818	NODE_301_truseq	4447-3062	27.291	OV.1
orf.3316	NODE_549_truseq	3461-2022	27.29	OV.2
orf.22104	NODE_3669_truseq	1438-74	27.255	OV.2
orf.7580	NODE_1256_truseq	3050-4471	27.251	OV.1
orf.6228	NODE_1030_truseq	2958-1618	27.224	OV.2
orf.11438	NODE_1897_truseq	1829-3067	27.148	OV.2
orf.9015	NODE_1493_truseq	1104-2294	27.139	OV.12
orf.20637	NODE_3426_truseq	684-2174	27.137	OV.11
orf.1357	NODE_225_truseq	4117-5556	27.109	OV.1
orf.537	NODE_90_truseq	4980-6398	27.102	OV.1
orf.5129	NODE_848_truseq	2518-1064	27.091	OV.1
orf.5443	NODE_901_truseq	2473-3762	27.075	OV.2
orf.28131	NODE_4669_truseq	978-2336	27.074	OV.2
orf.41307	NODE_6845_truseq	1104-2033	27.066	OV.270
orf.14465	NODE_2401_truseq	2933-1752	27.031	OV.6
orf.2945	NODE_487_truseq	3676-2489	27.022	OV.29
orf.29956	NODE_4968_truseq	1611-154	26.976	OV.3
orf.1485	NODE_246_truseq	4302-5675	26.973	OV.18
orf.4272	NODE_708_truseq	1970-546	26.97	OV.1
orf.5514	NODE_912_truseq	2740-1532	26.969	OV.15
orf.70314	NODE_11651_truseq	1505-198	26.959	OV.3
orf.45862	NODE_7603_truseq	1930-596	26.943	OV.6
orf.23990	NODE_3984_truseq	860-2368	26.91	OV.10
orf.7239	NODE_1199_truseq	2151-3293	26.9	OV.42
orf.3032	NODE_502_truseq	3836-5284	26.883	OV.2
orf.57544	NODE_9541_truseq	1600-119	26.874	OV.3
orf.36921	NODE_6120_truseq	675-2114	26.863	OV.3
orf.2304	NODE_381_truseq	4255-2798	26.86	OV.2
orf.13140	NODE_2180_truseq	3532-2159	26.833	OV.16
orf.8736	NODE_1446_truseq	3312-1852	26.823	OV.182
orf.18525	NODE_3075_truseq	813-2312	26.819	OV.83
orf.37049	NODE_6141_truseq	1693-239	26.799	OV.1
orf.40660	NODE_6737_truseq	1517-69	26.793	OV.32
orf.24948	NODE_4142_truseq	1439-135	26.764	OV.19
orf.14708	NODE_2442_truseq	596-1693	26.76	OV.2
orf.6328	NODE_1047_truseq	2136-742	26.757	OV.4
orf.11073	NODE_1836_truseq	1692-2987	26.755	OV.86
orf.34746	NODE_5760_truseq	2305-1157	26.751	OV.1
orf.1459	NODE_242_truseq	4219-5634	26.746	OV.95
orf.26508	NODE_4400_truseq	2093-579	26.741	OV.10
orf.8851	NODE_1466_truseq	1828-3219	26.732	OV.9
orf.59400	NODE_9846_truseq	1653-208	26.717	OV.51
orf.2842	NODE_471_truseq	4567-3098	26.709	OV.1
orf.7995	NODE_1325_truseq	3246-4664	26.667	OV.4
orf.1032	NODE_172_truseq	4801-3428	26.657	OV.148
orf.25213	NODE_4187_truseq	1105-2574	26.607	OV.3
orf.7372	NODE_1221_truseq	3138-1750	26.604	OV.2
orf.3298	NODE_546_truseq	2075-648	26.604	OV.1
orf.805	NODE_135_truseq	4324-5739	26.591	OV.1
orf.435	NODE_73_truseq	4392-5810	26.553	OV.1
orf.11939	NODE_1980_truseq	1915-674	26.542	OV.8
orf.18604	NODE_3088_truseq	1278-49	26.521	OV.4
orf.2166	NODE_358_truseq	4083-2689	26.513	OV.130
orf.34773	NODE_5765_truseq	588-2012	26.491	OV.82
orf.2214	NODE_366_truseq	4399-2999	26.483	OV.21
orf.7392	NODE_1224_truseq	3528-2155	26.434	OV.2
orf.35777	NODE_5930_truseq	1459-530	26.401	OV.47
orf.16179	NODE_2686_truseq	2322-3491	26.4	OV.8
orf.21476	NODE_3565_truseq	1190-2755	26.359	OV.129
orf.54988	NODE_9117_truseq	1662-433	26.291	OV.31
orf.10230	NODE_1695_truseq	2763-1327	26.274	OV.2
orf.14738	NODE_2447_truseq	2264-3742	26.267	OV.4
orf.33029	NODE_5475_truseq	1458-37	26.264	OV.1
orf.11199	NODE_1857_truseq	2625-4055	26.263	OV.1
orf.31305	NODE_5191_truseq	960-2366	26.255	OV.1
orf.13656	NODE_2266_truseq	1557-244	26.246	OV.184
orf.9573	NODE_1586_truseq	780-2216	26.233	OV.2
orf.10649	NODE_1765_truseq	3062-1566	26.216	OV.3
orf.32785	NODE_5435_truseq	511-1935	26.214	OV.224
orf.58284	NODE_9663_truseq	1664-279	26.182	OV.68
orf.7004	NODE_1160_truseq	3401-4825	26.18	OV.8
orf.29277	NODE_4858_truseq	684-2018	26.175	OV.31
orf.35955	NODE_5960_truseq	18-1457	26.167	OV.51
orf.8265	NODE_1368_truseq	2220-3632	26.129	OV.15
orf.23515	NODE_3905_truseq	445-1899	26.125	OV.83
orf.2671	NODE_443_truseq	2866-4215	26.119	OV.18
orf.2062	NODE_342_truseq	4385-2970	26.118	OV.1
orf.6332	NODE_1048_truseq	674-2104	26.106	OV.1
orf.1563	NODE_259_truseq	4917-6365	26.105	OV.1
orf.2974	NODE_492_truseq	4374-2965	26.102	OV.1
orf.68423	NODE_11339_truseq	1496-183	26.014	OV.13
orf.896	NODE_150_truseq	4580-5887	25.973	OV.9
orf.17174	NODE_2851_truseq	404-1948	25.947	OV.5
orf.8153	NODE_1350_truseq	4436-3024	25.944	OV.1
orf.4969	NODE_823_truseq	1795-3144	25.942	OV.32
orf.13071	NODE_2169_truseq	18-1424	25.939	OV.6
orf.10480	NODE_1737_truseq	2526-1297	25.938	OV.15
orf.21772	NODE_3614_truseq	2430-952	25.933	OV.11
orf.3827	NODE_634_truseq	4156-2741	25.93	OV.2
orf.2550	NODE_422_truseq	3804-2497	25.911	OV.29
orf.4741	NODE_786_truseq	2686-3987	25.896	OV.2
orf.2525	NODE_418_truseq	4425-2959	25.895	OV.72
orf.2898	NODE_479_truseq	3376-2144	25.88	OV.23
orf.12376	NODE_2053_truseq	3201-1687	25.879	OV.5
orf.10637	NODE_1763_truseq	2918-1488	25.875	OV.25
orf.7500	NODE_1242_truseq	3264-1774	25.817	OV.2
orf.3930	NODE_651_truseq	4407-2980	25.808	OV.1
orf.31610	NODE_5241_truseq	491-1834	25.796	OV.13
orf.7286	NODE_1207_truseq	2417-3565	25.795	OV.43
orf.14541	NODE_2414_truseq	2130-3383	25.748	OV.17
orf.1253	NODE_208_truseq	4403-2982	25.747	OV.1
orf.16203	NODE_2690_truseq	1335-2687	25.746	OV.131
orf.127624	NODE_21149_truseq	1116-73	25.73	OV.12
orf.8911	NODE_1476_truseq	1036-2316	25.698	OV.2
orf.1354	NODE_224_truseq	4275-2860	25.684	OV.9
orf.171339	NODE_28384_truseq	3-1007	25.675	OV.2
orf.19727	NODE_3274_truseq	1435-5	25.674	OV.4
orf.20548	NODE_3411_truseq	1018-2	25.653	OV.62
orf.1882	NODE_312_truseq	4224-2917	25.641	OV.249
orf.12820	NODE_2127_truseq	1700-435	25.624	OV.17
orf.7954	NODE_1318_truseq	4393-2927	25.619	OV.1
orf.1433	NODE_237_truseq	4196-2793	25.616	OV.21
orf.5604	NODE_926_truseq	4749-3331	25.616	OV.1
orf.35374	NODE_5863_truseq	2264-1143	25.607	OV.12
orf.51371	NODE_8516_truseq	1802-642	25.562	OV.10
orf.16958	NODE_2815_truseq	1913-3340	25.518	OV.4
orf.5516	NODE_913_truseq	2387-3577	25.516	OV.12
orf.7260	NODE_1202_truseq	3061-1760	25.511	OV.2
orf.11637	NODE_1930_truseq	1233-2717	25.504	OV.1
orf.2045	NODE_339_truseq	4440-3043	25.504	OV.1
orf.16586	NODE_2754_truseq	143-1447	25.497	OV.2
orf.26173	NODE_4346_truseq	697-2148	25.496	OV.1
orf.19221	NODE_3190_truseq	1797-3206	25.485	OV.4
orf.10136	NODE_1680_truseq	1547-2956	25.471	OV.97
orf.2069	NODE_343_truseq	4646-3201	25.454	OV.1
orf.11172	NODE_1852_truseq	3144-1627	25.393	OV.71
orf.25469	NODE_4229_truseq	2777-1452	25.38	OV.3
orf.30913	NODE_5126_truseq	1012-2217	25.357	OV.17
orf.1574	NODE_261_truseq	4151-5602	25.32	OV.67
orf.5037	NODE_834_truseq	2400-3602	25.302	OV.73
orf.5037	NODE_834_truseq	2400-3602	25.302	OV.73
orf.9704	NODE_1608_truseq	2045-3178	25.301	OV.43
orf.10819	NODE_1794_truseq	1009-2472	25.272	OV.5
orf.5826	NODE_963_truseq	2368-1049	25.263	OV.139
orf.37443	NODE_6206_truseq	549-1955	25.25	OV.11
orf.5612	NODE_928_truseq	1178-2602	25.25	OV.1
orf.10941	NODE_1814_truseq	1758-2813	25.245	OV.108
orf.11704	NODE_1941_truseq	3576-2182	25.239	OV.14
orf.32415	NODE_5373_truseq	798-2288	25.236	OV.11
orf.28880	NODE_4793_truseq	953-2398	25.226	OV.4
orf.16171	NODE_2685_truseq	1183-2625	25.215	OV.5
orf.71628	NODE_11869_truseq	1094-39	25.205	OV.7
orf.74255	NODE_12306_truseq	1360-11	25.151	OV.68
orf.21756	NODE_3611_truseq	2270-588	25.15	OV.10
orf.16445	NODE_2730_truseq	2628-1255	25.146	OV.122
orf.3667	NODE_608_truseq	3214-4527	25.132	OV.2
orf.13926	NODE_2311_truseq	3078-1585	25.123	OV.79
orf.2502	NODE_414_truseq	4146-2944	25.116	OV.13
orf.7516	NODE_1245_truseq	3241-1799	25.066	OV.156
orf.20403	NODE_3387_truseq	708-2015	25.057	OV.14
orf.7187	NODE_1190_truseq	4789-3413	25.053	OV.167
orf.16089	NODE_2671_truseq	1275-2651	25.047	OV.3
orf.7800	NODE_1292_truseq	3492-2209	25.043	OV.2
orf.11313	NODE_1876_truseq	2676-4136	25.039	OV.2
orf.5596	NODE_925_truseq	1494-46	25.031	OV.2
orf.8759	NODE_1450_truseq	2693-1587	25.028	OV.253
orf.14982	NODE_2487_truseq	1415-108	25.015	OV.19
orf.40863	NODE_6771_truseq	474-1940	24.993	OV.3
orf.21405	NODE_3553_truseq	42-1349	24.98	OV.5
orf.22440	NODE_3725_truseq	1687-194	24.963	OV.3
orf.9843	NODE_1631_truseq	870-2495	24.958	OV.46
orf.10743	NODE_1781_truseq	33-1355	24.956	OV.9
orf.7749	NODE_1284_truseq	1716-3155	24.95	OV.156
orf.36948	NODE_6124_truseq	1297-62	24.947	OV.4
orf.4119	NODE_683_truseq	2979-4145	24.939	OV.93
orf.2621	NODE_434_truseq	3362-1965	24.916	OV.2
orf.9353	NODE_1549_truseq	2442-1297	24.908	OV.166
orf.17773	NODE_2951_truseq	2164-3435	24.887	OV.39
orf.5521	NODE_914_truseq	2311-3573	24.887	OV.2
orf.28921	NODE_4800_truseq	1006-2514	24.877	OV.32
orf.12589	NODE_2089_truseq	2455-3738	24.863	OV.2
orf.12620	NODE_2094_truseq	2642-3886	24.859	OV.17
orf.3904	NODE_647_truseq	3473-2373	24.853	OV.2
orf.4078	NODE_676_truseq	4281-2887	24.82	OV.1
orf.21246	NODE_3526_truseq	3057-1507	24.814	OV.16
orf.9307	NODE_1542_truseq	1516-2949	24.812	OV.2
orf.44224	NODE_7331_truseq	1207-2	24.805	OV.56
orf.15851	NODE_2631_truseq	1396-95	24.802	OV.28
orf.4247	NODE_704_truseq	4541-3120	24.8	OV.1
orf.43264	NODE_7171_truseq	1972-1094	24.8	OV.229
orf.7597	NODE_1259_truseq	2095-3357	24.795	OV.2
orf.14475	NODE_2403_truseq	759-1988	24.792	OV.6
orf.12256	NODE_2033_truseq	3450-2128	24.77	OV.14
orf.14398	NODE_2390_truseq	1697-387	24.767	OV.17
orf.30515	NODE_5061_truseq	1325-3	24.761	OV.1
orf.12242	NODE_2031_truseq	2618-3901	24.731	OV.7
orf.5136	NODE_849_truseq	2656-1538	24.716	OV.42
orf.2641	NODE_438_truseq	3082-4422	24.707	OV.174
orf.3606	NODE_597_truseq	2542-1130	24.675	OV.18
orf.4096	NODE_679_truseq	3480-1981	24.668	OV.9
orf.15514	NODE_2576_truseq	1727-471	24.665	OV.4
orf.20620	NODE_3423_truseq	1993-533	24.661	OV.3
orf.25101	NODE_4168_truseq	873-2261	24.645	OV.26
orf.289	NODE_49_truseq	5200-6588	24.63	OV.1
orf.2083	NODE_346_truseq	3949-5268	24.62	OV.9
orf.39617	NODE_6565_truseq	1701-214	24.586	OV.3
orf.91420	NODE_15150_truseq	1291-149	24.569	OV.3
orf.14167	NODE_2352_truseq	1063-2535	24.556	OV.5
orf.16738	NODE_2778_truseq	2733-1339	24.555	OV.26
[truncated: 2,572 more rows]
