# Supplementary material for: Doubling of the known set of RNA viruses by metagenomic analysis of an aquatic virome
Source: Nat Microbiol. 2020 Jul 20;5(10):1262–70. doi: 10.1038/s41564-020-0755-4 (PMC7508674; doi:10.1038/s41564-020-0755-4)
Supplement: Supplementary file 6 — The list of full-length RdRPs in the Yangshan RNA virome. Correspondence between the amino acid sequence IDs (‘orf.nnn’), contig IDs (‘NODE_xxx’), coordinates of the RdRP core in the nucleotide sequence and GenBank contig IDs are shown. [file 41564_2020_755_MOESM6_ESM.xlsx]

## Sheet: RdRps
Sequence ID	Contig ID	Contig coordinates	Cluster ID	GenBank ID
orf.23	NODE_4_truseq	4846-3476	OV.1	JAAOEH010000004.1
orf.42	NODE_7_truseq	4868-3477	OV.1	JAAOEH010000007.1
orf.65	NODE_11_truseq	5194-3782	OV.1	JAAOEH010000011.1
orf.104	NODE_18_truseq	5282-6574	OV.1	JAAOEH010000018.1
orf.184	NODE_31_truseq	4928-3576	OV.1	JAAOEH010000031.1
orf.224	NODE_38_truseq	4892-6319	OV.1	JAAOEH010000038.1
orf.253	NODE_43_truseq	5269-6693	OV.1	JAAOEH010000043.1
orf.263	NODE_44_truseq	4694-3294	OV.1	JAAOEH010000044.1
orf.282	NODE_47_truseq	5545-4064	OV.1	JAAOEH010000047.1
orf.289	NODE_49_truseq	5200-6588	OV.1	JAAOEH010000049.1
orf.312	NODE_52_truseq	4268-2886	OV.1	JAAOEH010000052.1
orf.329	NODE_55_truseq	4811-3345	OV.1	JAAOEH010000055.1
orf.370	NODE_62_truseq	4640-3099	OV.1	JAAOEH010000062.1
orf.389	NODE_65_truseq	4340-2943	OV.1	JAAOEH010000065.1
orf.410	NODE_69_truseq	5153-6553	OV.1	JAAOEH010000069.1
orf.420	NODE_70_truseq	4489-3080	OV.1	JAAOEH010000070.1
orf.425	NODE_71_truseq	4706-3231	OV.1	JAAOEH010000071.1
orf.435	NODE_73_truseq	4392-5810	OV.1	JAAOEH010000073.1
orf.440	NODE_74_truseq	4982-6427	OV.1	JAAOEH010000074.1
orf.449	NODE_75_truseq	4648-3242	OV.1	JAAOEH010000075.1
orf.455	NODE_76_truseq	5029-3554	OV.1	JAAOEH010000076.1
orf.457	NODE_77_truseq	4912-6267	OV.1	JAAOEH010000077.1
orf.497	NODE_83_truseq	4571-3156	OV.1	JAAOEH010000083.1
orf.510	NODE_85_truseq	5201-3720	OV.1	JAAOEH010000085.1
orf.523	NODE_88_truseq	4735-6207	OV.1	JAAOEH010000088.1
orf.537	NODE_90_truseq	4980-6398	OV.1	JAAOEH010000090.1
orf.552	NODE_92_truseq	4559-3147	OV.1	JAAOEH010000092.1
orf.557	NODE_93_truseq	5366-3954	OV.1	JAAOEH010000093.1
orf.561	NODE_94_truseq	4761-6167	OV.1	JAAOEH010000094.1
orf.575	NODE_96_truseq	4671-3244	OV.1	JAAOEH010000096.1
orf.587	NODE_98_truseq	4828-3419	OV.1	JAAOEH010000098.1
orf.590	NODE_99_truseq	4850-6274	OV.1	JAAOEH010000099.1
orf.624	NODE_104_truseq	4659-3205	OV.1	JAAOEH010000104.1
orf.630	NODE_105_truseq	4447-3041	OV.1	JAAOEH010000105.1
orf.648	NODE_108_truseq	5122-3641	OV.1	JAAOEH010000108.1
orf.658	NODE_110_truseq	4653-3271	OV.1	JAAOEH010000110.1
orf.666	NODE_111_truseq	4676-3288	OV.1	JAAOEH010000111.1
orf.692	NODE_116_truseq	4349-5794	OV.1	JAAOEH010000116.1
orf.701	NODE_117_truseq	4485-3076	OV.1	JAAOEH010000117.1
orf.705	NODE_118_truseq	4308-5714	OV.1	JAAOEH010000118.1
orf.724	NODE_121_truseq	4293-2884	OV.1	JAAOEH010000121.1
orf.729	NODE_122_truseq	4422-5864	OV.1	JAAOEH010000122.1
orf.768	NODE_128_truseq	4610-3159	OV.1	JAAOEH010000128.1
orf.789	NODE_132_truseq	4518-5927	OV.1	JAAOEH010000132.1
orf.799	NODE_134_truseq	4234-5643	OV.1	JAAOEH010000134.1
orf.805	NODE_135_truseq	4324-5739	OV.1	JAAOEH010000135.1
orf.815	NODE_136_truseq	4532-3105	OV.1	JAAOEH010000136.1
orf.820	NODE_137_truseq	4654-3251	OV.1	JAAOEH010000137.1
orf.830	NODE_139_truseq	7382-8950	OV.1	JAAOEH010000139.1
orf.835	NODE_140_truseq	4600-6021	OV.1	JAAOEH010000140.1
orf.849	NODE_142_truseq	4284-5714	OV.1	JAAOEH010000142.1
orf.860	NODE_144_truseq	4574-5959	OV.1	JAAOEH010000144.1
orf.875	NODE_146_truseq	4735-3227	OV.1	JAAOEH010000146.1
orf.882	NODE_147_truseq	4790-3384	OV.1	JAAOEH010000147.1
orf.883	NODE_148_truseq	4621-6042	OV.1	JAAOEH010000148.1
orf.911	NODE_152_truseq	4699-3296	OV.1	JAAOEH010000152.1
orf.921	NODE_154_truseq	4539-5960	OV.1	JAAOEH010000154.1
orf.925	NODE_155_truseq	4036-5478	OV.1	JAAOEH010000155.1
orf.936	NODE_156_truseq	4613-3216	OV.1	JAAOEH010000156.1
orf.956	NODE_160_truseq	4433-5854	OV.1	JAAOEH010000160.1
orf.977	NODE_163_truseq	4553-3135	OV.1	JAAOEH010000163.1
orf.986	NODE_165_truseq	4526-5977	OV.1	JAAOEH010000165.1
orf.1000	NODE_167_truseq	4586-3183	OV.1	JAAOEH010000167.1
orf.1007	NODE_168_truseq	4550-3102	OV.1	JAAOEH010000168.1
orf.1011	NODE_169_truseq	4557-5951	OV.1	JAAOEH010000169.1
orf.1015	NODE_170_truseq	4552-6003	OV.1	JAAOEH010000170.1
orf.1035	NODE_173_truseq	4356-5759	OV.1	JAAOEH010000173.1
orf.1054	NODE_176_truseq	4730-3282	OV.1	JAAOEH010000176.1
orf.1061	NODE_177_truseq	4346-2937	OV.1	JAAOEH010000177.1
orf.1070	NODE_179_truseq	4559-5971	OV.1	JAAOEH010000179.1
orf.1076	NODE_180_truseq	4295-5719	OV.1	JAAOEH010000180.1
orf.1085	NODE_181_truseq	4300-2879	OV.1	JAAOEH010000181.1
orf.1091	NODE_182_truseq	4655-3225	OV.1	JAAOEH010000182.1
orf.1104	NODE_184_truseq	4484-3075	OV.1	JAAOEH010000184.1
orf.1106	NODE_185_truseq	4352-5779	OV.1	JAAOEH010000185.1
orf.1116	NODE_186_truseq	4707-3301	OV.1	JAAOEH010000186.1
orf.1125	NODE_188_truseq	4524-5927	OV.1	JAAOEH010000188.1
orf.1133	NODE_189_truseq	3573-2113	OV.1	JAAOEH010000189.1
orf.1136	NODE_190_truseq	4610-6004	OV.1	JAAOEH010000190.1
orf.1150	NODE_192_truseq	4630-3215	OV.1	JAAOEH010000192.1
orf.1155	NODE_193_truseq	4509-5900	OV.1	JAAOEH010000193.1
orf.1173	NODE_196_truseq	4305-5771	OV.1	JAAOEH010000196.1
orf.1180	NODE_1_clontech	4240-2822	OV.1	JAAOEH010000197.1
orf.1185	NODE_197_truseq	4425-5846	OV.1	JAAOEH010000198.1
orf.1193	NODE_198_truseq	4630-3212	OV.1	JAAOEH010000199.1
orf.1196	NODE_199_truseq	4391-5863	OV.1	JAAOEH010000200.1
orf.1219	NODE_203_truseq	4171-5619	OV.1	JAAOEH010000204.1
orf.1243	NODE_207_truseq	4414-5829	OV.1	JAAOEH010000208.1
orf.1253	NODE_208_truseq	4403-2982	OV.1	JAAOEH010000209.1
orf.1260	NODE_209_truseq	4479-3073	OV.1	JAAOEH010000210.1
orf.1271	NODE_211_truseq	4833-3424	OV.1	JAAOEH010000212.1
orf.1273	NODE_212_truseq	4276-5697	OV.1	JAAOEH010000213.1
orf.1286	NODE_214_truseq	4118-5524	OV.1	JAAOEH010000215.1
orf.1319	NODE_219_truseq	4346-2907	OV.1	JAAOEH010000220.1
orf.1330	NODE_221_truseq	4662-3223	OV.1	JAAOEH010000222.1
orf.1339	NODE_223_truseq	4108-5517	OV.1	JAAOEH010000224.1
orf.1348	NODE_2_clontech	4681-3251	OV.1	JAAOEH010000225.1
orf.1357	NODE_225_truseq	4117-5556	OV.1	JAAOEH010000227.1
orf.1389	NODE_230_truseq	3951-5360	OV.1	JAAOEH010000232.1
orf.1398	NODE_231_truseq	4509-3079	OV.1	JAAOEH010000233.1
orf.1416	NODE_234_truseq	3902-2508	OV.1	JAAOEH010000236.1
orf.1426	NODE_236_truseq	4556-3063	OV.1	JAAOEH010000238.1
orf.1438	NODE_238_truseq	4286-2868	OV.1	JAAOEH010000240.1
orf.1442	NODE_239_truseq	4028-5416	OV.1	JAAOEH010000241.1
orf.1447	NODE_240_truseq	4216-5637	OV.1	JAAOEH010000242.1
orf.1457	NODE_241_truseq	4366-2951	OV.1	JAAOEH010000243.1
orf.1467	NODE_243_truseq	4113-5570	OV.1	JAAOEH010000245.1
orf.1492	NODE_247_truseq	4575-3058	OV.1	JAAOEH010000249.1
orf.1509	NODE_250_truseq	3678-5111	OV.1	JAAOEH010000252.1
orf.1513	NODE_251_truseq	4345-5754	OV.1	JAAOEH010000253.1
orf.1538	NODE_255_truseq	4307-5746	OV.1	JAAOEH010000257.1
orf.1551	NODE_257_truseq	4350-5813	OV.1	JAAOEH010000259.1
orf.1563	NODE_259_truseq	4917-6365	OV.1	JAAOEH010000261.1
orf.1584	NODE_262_truseq	4562-3150	OV.1	JAAOEH010000264.1
orf.1592	NODE_264_truseq	4235-5647	OV.1	JAAOEH010000266.1
orf.1605	NODE_266_truseq	4311-5726	OV.1	JAAOEH010000268.1
orf.1611	NODE_267_truseq	4350-5756	OV.1	JAAOEH010000269.1
orf.1622	NODE_269_truseq	4064-5467	OV.1	JAAOEH010000271.1
orf.1665	NODE_276_truseq	4170-5621	OV.1	JAAOEH010000278.1
orf.1672	NODE_277_truseq	4557-3136	OV.1	JAAOEH010000279.1
orf.1679	NODE_278_truseq	4485-3064	OV.1	JAAOEH010000280.1
orf.1707	NODE_283_truseq	4155-5567	OV.1	JAAOEH010000285.1
orf.1716	NODE_284_truseq	4450-2993	OV.1	JAAOEH010000286.1
orf.1725	NODE_286_truseq	3993-5384	OV.1	JAAOEH010000288.1
orf.1729	NODE_287_truseq	4183-5595	OV.1	JAAOEH010000289.1
orf.1735	NODE_288_truseq	4315-5766	OV.1	JAAOEH010000290.1
orf.1746	NODE_289_truseq	4669-3263	OV.1	JAAOEH010000291.1
orf.1767	NODE_293_truseq	4119-5573	OV.1	JAAOEH010000295.1
orf.1799	NODE_298_truseq	4587-3181	OV.1	JAAOEH010000300.1
orf.1818	NODE_301_truseq	4447-3062	OV.1	JAAOEH010000303.1
orf.1820	NODE_302_truseq	3956-5347	OV.1	JAAOEH010000304.1
orf.1830	NODE_303_truseq	4314-2902	OV.1	JAAOEH010000305.1
orf.1834	NODE_304_truseq	4398-2986	OV.1	JAAOEH010000306.1
orf.1862	NODE_309_truseq	3986-5395	OV.1	JAAOEH010000311.1
orf.1871	NODE_310_truseq	4752-3208	OV.1	JAAOEH010000312.1
orf.1886	NODE_313_truseq	3902-5299	OV.1	JAAOEH010000315.1
orf.1894	NODE_314_truseq	4477-3056	OV.1	JAAOEH010000316.1
orf.1905	NODE_316_truseq	3816-5231	OV.1	JAAOEH010000318.1
orf.1912	NODE_317_truseq	4435-3113	OV.1	JAAOEH010000319.1
orf.1919	NODE_318_truseq	4741-3308	OV.1	JAAOEH010000320.1
orf.1926	NODE_319_truseq	4590-3163	OV.1	JAAOEH010000321.1
orf.1954	NODE_324_truseq	3972-2563	OV.1	JAAOEH010000326.1
orf.1961	NODE_325_truseq	4296-2863	OV.1	JAAOEH010000327.1
orf.1984	NODE_329_truseq	4520-3090	OV.1	JAAOEH010000331.1
orf.2001	NODE_332_truseq	3828-5270	OV.1	JAAOEH010000334.1
orf.2033	NODE_337_truseq	4719-3304	OV.1	JAAOEH010000339.1
orf.2035	NODE_338_truseq	4000-5379	OV.1	JAAOEH010000340.1
orf.2045	NODE_339_truseq	4440-3043	OV.1	JAAOEH010000341.1
orf.2062	NODE_342_truseq	4385-2970	OV.1	JAAOEH010000344.1
orf.2069	NODE_343_truseq	4646-3201	OV.1	JAAOEH010000345.1
orf.2081	NODE_345_truseq	4457-3054	OV.1	JAAOEH010000347.1
orf.2094	NODE_347_truseq	4312-2921	OV.1	JAAOEH010000349.1
orf.2114	NODE_351_truseq	4361-5743	OV.1	JAAOEH010000353.1
orf.2128	NODE_352_truseq	4522-3131	OV.1	JAAOEH010000355.1
orf.2133	NODE_353_truseq	4737-6065	OV.1	JAAOEH010000356.1
orf.2139	NODE_354_truseq	3822-5231	OV.1	JAAOEH010000357.1
orf.2188	NODE_362_truseq	4100-2685	OV.1	JAAOEH010000365.1
orf.2198	NODE_364_truseq	3416-4819	OV.1	JAAOEH010000367.1
orf.2215	NODE_367_truseq	3832-5229	OV.1	JAAOEH010000370.1
orf.2238	NODE_370_truseq	4290-2872	OV.1	JAAOEH010000373.1
orf.2294	NODE_380_truseq	3344-4762	OV.1	JAAOEH010000383.1
orf.2312	NODE_383_truseq	3986-5374	OV.1	JAAOEH010000386.1
orf.2362	NODE_391_truseq	4720-3275	OV.1	JAAOEH010000394.1
orf.2371	NODE_393_truseq	4327-5736	OV.1	JAAOEH010000396.1
orf.2381	NODE_394_truseq	3790-2339	OV.1	JAAOEH010000397.1
orf.2388	NODE_395_truseq	4079-2844	OV.1	JAAOEH010000398.1
orf.2401	NODE_398_truseq	4570-6018	OV.1	JAAOEH010000401.1
orf.2409	NODE_399_truseq	4371-5774	OV.1	JAAOEH010000402.1
orf.2420	NODE_401_truseq	3173-4576	OV.1	JAAOEH010000404.1
orf.2438	NODE_404_truseq	3077-4489	OV.1	JAAOEH010000407.1
orf.2453	NODE_406_truseq	3728-2343	OV.1	JAAOEH010000409.1
orf.2471	NODE_409_truseq	3570-2092	OV.1	JAAOEH010000412.1
orf.2512	NODE_416_truseq	4621-3209	OV.1	JAAOEH010000419.1
orf.2520	NODE_417_truseq	4587-3178	OV.1	JAAOEH010000420.1
orf.2551	NODE_423_truseq	3904-5319	OV.1	JAAOEH010000426.1
orf.2602	NODE_431_truseq	4337-2928	OV.1	JAAOEH010000434.1
orf.2649	NODE_439_truseq	4338-5723	OV.1	JAAOEH010000442.1
orf.2697	NODE_447_truseq	3468-4901	OV.1	JAAOEH010000450.1
orf.2707	NODE_449_truseq	2713-4125	OV.1	JAAOEH010000452.1
orf.2719	NODE_451_truseq	2371-3762	OV.1	JAAOEH010000454.1
orf.2725	NODE_452_truseq	5425-6852	OV.1	JAAOEH010000455.1
orf.2733	NODE_453_truseq	2805-4223	OV.1	JAAOEH010000456.1
orf.2742	NODE_454_truseq	4504-3083	OV.1	JAAOEH010000457.1
orf.2744	NODE_455_truseq	3962-5410	OV.1	JAAOEH010000458.1
orf.2752	NODE_456_truseq	4555-3140	OV.1	JAAOEH010000459.1
orf.2764	NODE_458_truseq	3853-2366	OV.1	JAAOEH010000461.1
orf.2773	NODE_460_truseq	2107-3489	OV.1	JAAOEH010000463.1
orf.2779	NODE_461_truseq	2353-3795	OV.1	JAAOEH010000464.1
orf.2790	NODE_462_truseq	4429-2981	OV.1	JAAOEH010000465.1
orf.2792	NODE_463_truseq	3671-5062	OV.1	JAAOEH010000466.1
orf.2800	NODE_464_truseq	2894-1473	OV.1	JAAOEH010000467.1
orf.2807	NODE_465_truseq	4325-2919	OV.1	JAAOEH010000468.1
orf.2828	NODE_469_truseq	3680-5083	OV.1	JAAOEH010000472.1
orf.2842	NODE_471_truseq	4567-3098	OV.1	JAAOEH010000474.1
orf.2845	NODE_472_truseq	3910-5304	OV.1	JAAOEH010000475.1
orf.2875	NODE_476_truseq	2911-4302	OV.1	JAAOEH010000480.1
orf.2918	NODE_483_truseq	3383-4783	OV.1	JAAOEH010000487.1
orf.2937	NODE_486_truseq	4725-6227	OV.1	JAAOEH010000490.1
orf.2953	NODE_489_truseq	4804-6225	OV.1	JAAOEH010000493.1
orf.2974	NODE_492_truseq	4374-2965	OV.1	JAAOEH010000496.1
orf.2977	NODE_493_truseq	2611-4017	OV.1	JAAOEH010000497.1
orf.3002	NODE_497_truseq	2510-3928	OV.1	JAAOEH010000501.1
orf.3045	NODE_504_truseq	4053-5531	OV.1	JAAOEH010000508.1
orf.3065	NODE_507_truseq	4449-3052	OV.1	JAAOEH010000511.1
orf.3093	NODE_512_truseq	2349-3782	OV.1	JAAOEH010000516.1
orf.3108	NODE_514_truseq	2273-849	OV.1	JAAOEH010000518.1
orf.3132	NODE_518_truseq	1634-195	OV.1	JAAOEH010000522.1
orf.3141	NODE_520_truseq	3159-4601	OV.1	JAAOEH010000524.1
orf.3177	NODE_526_truseq	4257-5726	OV.1	JAAOEH010000530.1
orf.3228	NODE_534_truseq	4242-2842	OV.1	JAAOEH010000538.1
orf.3240	NODE_536_truseq	2061-628	OV.1	JAAOEH010000540.1
orf.3261	NODE_540_truseq	4191-5603	OV.1	JAAOEH010000544.1
orf.3277	NODE_543_truseq	3049-4473	OV.1	JAAOEH010000547.1
orf.3298	NODE_546_truseq	2075-648	OV.1	JAAOEH010000550.1
orf.3307	NODE_548_truseq	2479-3930	OV.1	JAAOEH010000552.1
orf.3319	NODE_550_truseq	3922-5331	OV.1	JAAOEH010000554.1
orf.3335	NODE_552_truseq	1921-539	OV.1	JAAOEH010000556.1
orf.3340	NODE_553_truseq	2087-657	OV.1	JAAOEH010000557.1
orf.3357	NODE_556_truseq	1680-3092	OV.1	JAAOEH010000560.1
orf.3377	NODE_559_truseq	2983-1439	OV.1	JAAOEH010000563.1
orf.3379	NODE_560_truseq	4261-5685	OV.1	JAAOEH010000564.1
orf.3412	NODE_565_truseq	2084-684	OV.1	JAAOEH010000569.1
orf.3430	NODE_568_truseq	3930-2539	OV.1	JAAOEH010000572.1
orf.3445	NODE_571_truseq	3367-4815	OV.1	JAAOEH010000575.1
orf.3457	NODE_573_truseq	2911-4362	OV.1	JAAOEH010000577.1
orf.3476	NODE_576_truseq	4757-6148	OV.1	JAAOEH010000580.1
orf.3488	NODE_578_truseq	2144-3532	OV.1	JAAOEH010000582.1
orf.3493	NODE_579_truseq	4672-6084	OV.1	JAAOEH010000583.1
orf.3541	NODE_587_truseq	4510-5922	OV.1	JAAOEH010000591.1
orf.3554	NODE_589_truseq	4862-6253	OV.1	JAAOEH010000593.1
orf.3564	NODE_590_truseq	1842-469	OV.1	JAAOEH010000594.1
orf.3609	NODE_598_truseq	2055-3473	OV.1	JAAOEH010000602.1
orf.3622	NODE_600_truseq	3783-2398	OV.1	JAAOEH010000604.1
orf.3703	NODE_614_truseq	4234-5619	OV.1	JAAOEH010000618.1
orf.3720	NODE_616_truseq	4709-3285	OV.1	JAAOEH010000620.1
orf.3729	NODE_618_truseq	4539-5945	OV.1	JAAOEH010000622.1
orf.3733	NODE_619_truseq	1105-2505	OV.1	JAAOEH010000623.1
orf.3739	NODE_620_truseq	4414-5853	OV.1	JAAOEH010000624.1
orf.3747	NODE_621_truseq	4473-5939	OV.1	JAAOEH010000625.1
orf.3754	NODE_622_truseq	4809-3358	OV.1	JAAOEH010000626.1
orf.3757	NODE_623_truseq	4765-6186	OV.1	JAAOEH010000627.1
orf.3788	NODE_628_truseq	4454-5899	OV.1	JAAOEH010000632.1
orf.3807	NODE_631_truseq	4002-5423	OV.1	JAAOEH010000635.1
orf.3821	NODE_633_truseq	1719-313	OV.1	JAAOEH010000637.1
orf.3840	NODE_636_truseq	4807-3365	OV.1	JAAOEH010000640.1
orf.3871	NODE_642_truseq	1375-2826	OV.1	JAAOEH010000646.1
orf.3878	NODE_643_truseq	1997-3424	OV.1	JAAOEH010000647.1
orf.3930	NODE_651_truseq	4407-2980	OV.1	JAAOEH010000655.1
orf.4013	NODE_665_truseq	1760-288	OV.1	JAAOEH010000669.1
orf.4045	NODE_671_truseq	4402-5826	OV.1	JAAOEH010000675.1
orf.4054	NODE_672_truseq	4482-3157	OV.1	JAAOEH010000676.1
orf.4078	NODE_676_truseq	4281-2887	OV.1	JAAOEH010000680.1
orf.4102	NODE_680_truseq	4142-2739	OV.1	JAAOEH010000684.1
orf.4109	NODE_681_truseq	1781-321	OV.1	JAAOEH010000685.1
orf.4130	NODE_685_truseq	4526-5944	OV.1	JAAOEH010000689.1
orf.4203	NODE_697_truseq	3870-5279	OV.1	JAAOEH010000701.1
orf.4247	NODE_704_truseq	4541-3120	OV.1	JAAOEH010000708.1
orf.4252	NODE_705_truseq	4436-3030	OV.1	JAAOEH010000709.1
orf.4272	NODE_708_truseq	1970-546	OV.1	JAAOEH010000712.1
orf.4296	NODE_712_truseq	1665-247	OV.1	JAAOEH010000716.1
orf.4314	NODE_715_truseq	4384-2939	OV.1	JAAOEH010000719.1
orf.4331	NODE_718_truseq	1818-418	OV.1	JAAOEH010000722.1
orf.4350	NODE_721_truseq	1672-239	OV.1	JAAOEH010000725.1
orf.4359	NODE_723_truseq	1512-2939	OV.1	JAAOEH010000727.1
orf.4371	NODE_725_truseq	4230-5633	OV.1	JAAOEH010000729.1
orf.4404	NODE_730_truseq	3862-2456	OV.1	JAAOEH010000734.1
orf.4450	NODE_738_truseq	1510-80	OV.1	JAAOEH010000742.1
orf.4482	NODE_743_truseq	4797-3370	OV.1	JAAOEH010000747.1
orf.4520	NODE_750_truseq	713-2131	OV.1	JAAOEH010000754.1
orf.4537	NODE_753_truseq	1489-2925	OV.1	JAAOEH010000757.1
orf.4558	NODE_756_truseq	4477-3053	OV.1	JAAOEH010000760.1
orf.4589	NODE_761_truseq	4635-3238	OV.1	JAAOEH010000765.1
orf.4599	NODE_763_truseq	1236-2669	OV.1	JAAOEH010000767.1
orf.4615	NODE_766_truseq	4180-5634	OV.1	JAAOEH010000770.1
orf.4642	NODE_770_truseq	1581-151	OV.1	JAAOEH010000774.1
orf.4701	NODE_779_truseq	4209-5585	OV.1	JAAOEH010000784.1
orf.4740	NODE_785_truseq	4374-2983	OV.1	JAAOEH010000790.1
orf.4757	NODE_788_truseq	1549-98	OV.1	JAAOEH010000793.1
orf.4761	NODE_789_truseq	1239-2645	OV.1	JAAOEH010000794.1
orf.4795	NODE_795_truseq	4213-5640	OV.1	JAAOEH010000800.1
orf.4835	NODE_801_truseq	1598-189	OV.1	JAAOEH010000806.1
orf.4841	NODE_802_truseq	1597-173	OV.1	JAAOEH010000807.1
orf.4866	NODE_806_truseq	3671-2277	OV.1	JAAOEH010000811.1
orf.4904	NODE_813_truseq	4250-5668	OV.1	JAAOEH010000818.1
orf.4961	NODE_822_truseq	2643-1237	OV.1	JAAOEH010000827.1
orf.5015	NODE_830_truseq	4863-3385	OV.1	JAAOEH010000836.1
orf.5026	NODE_832_truseq	4149-2725	OV.1	JAAOEH010000838.1
orf.5042	NODE_835_truseq	3989-5383	OV.1	JAAOEH010000841.1
orf.5083	NODE_842_truseq	4006-5379	OV.1	JAAOEH010000848.1
orf.5129	NODE_848_truseq	2518-1064	OV.1	JAAOEH010000855.1
orf.5195	NODE_859_truseq	1616-207	OV.1	JAAOEH010000866.1
orf.5213	NODE_862_truseq	4373-2967	OV.1	JAAOEH010000869.1
orf.5254	NODE_869_truseq	1608-208	OV.1	JAAOEH010000876.1
orf.5301	NODE_877_truseq	3996-5477	OV.1	JAAOEH010000884.1
orf.5305	NODE_878_truseq	3985-5382	OV.1	JAAOEH010000885.1
orf.5325	NODE_881_truseq	3915-5342	OV.1	JAAOEH010000888.1
orf.5335	NODE_883_truseq	3304-4698	OV.1	JAAOEH010000890.1
orf.5359	NODE_887_truseq	3649-5061	OV.1	JAAOEH010000894.1
orf.5368	NODE_888_truseq	4698-3253	OV.1	JAAOEH010000895.1
orf.5379	NODE_890_truseq	1533-3008	OV.1	JAAOEH010000897.1
orf.5403	NODE_894_truseq	1233-2675	OV.1	JAAOEH010000901.1
orf.5420	NODE_897_truseq	4190-5548	OV.1	JAAOEH010000904.1
orf.5554	NODE_919_truseq	1799-402	OV.1	JAAOEH010000926.1
orf.5604	NODE_926_truseq	4749-3331	OV.1	JAAOEH010000934.1
orf.5612	NODE_928_truseq	1178-2602	OV.1	JAAOEH010000936.1
orf.5677	NODE_939_truseq	1177-2595	OV.1	JAAOEH010000947.1
orf.5725	NODE_947_truseq	1501-2898	OV.1	JAAOEH010000955.1
orf.5742	NODE_949_truseq	1657-248	OV.1	JAAOEH010000957.1
orf.5748	NODE_950_truseq	4242-2860	OV.1	JAAOEH010000958.1
orf.5872	NODE_971_truseq	2521-1040	OV.1	JAAOEH010000979.1
orf.5885	NODE_973_truseq	1198-2	OV.1	JAAOEH010000981.1
orf.5891	NODE_974_truseq	4363-2942	OV.1	JAAOEH010000982.1
orf.5920	NODE_979_truseq	4891-3482	OV.1	JAAOEH010000987.1
orf.5932	NODE_981_truseq	4420-2999	OV.1	JAAOEH010000989.1
orf.5935	NODE_982_truseq	1006-2433	OV.1	JAAOEH010000990.1
orf.5979	NODE_989_truseq	3618-5036	OV.1	JAAOEH010000997.1
orf.6031	NODE_998_truseq	1102-2517	OV.1	JAAOEH010001006.1
orf.6092	NODE_1008_truseq	1100-2506	OV.1	JAAOEH010001016.1
orf.6106	NODE_1010_truseq	4421-3123	OV.1	JAAOEH010001018.1
orf.6114	NODE_1011_truseq	4462-3041	OV.1	JAAOEH010001019.1
orf.6125	NODE_1013_truseq	1998-565	OV.1	JAAOEH010001021.1
orf.6150	NODE_1017_truseq	3964-2567	OV.1	JAAOEH010001025.1
orf.6154	NODE_1018_truseq	4320-2929	OV.1	JAAOEH010001026.1
orf.6181	NODE_1023_truseq	967-2382	OV.1	JAAOEH010001031.1
orf.6195	NODE_1025_truseq	3324-4766	OV.1	JAAOEH010001033.1
orf.6244	NODE_1033_truseq	1854-394	OV.1	JAAOEH010001041.1
orf.6264	NODE_1036_truseq	1631-246	OV.1	JAAOEH010001044.1
orf.6276	NODE_1038_truseq	1653-226	OV.1	JAAOEH010001046.1
orf.6295	NODE_1042_truseq	4060-5268	OV.1	JAAOEH010001050.1
orf.6307	NODE_1044_truseq	910-2325	OV.1	JAAOEH010001052.1
orf.6332	NODE_1048_truseq	674-2104	OV.1	JAAOEH010001056.1
orf.6356	NODE_1052_truseq	3794-5221	OV.1	JAAOEH010001060.1
orf.6365	NODE_1053_truseq	1456-29	OV.1	JAAOEH010001061.1
orf.6417	NODE_1062_truseq	489-1973	OV.1	JAAOEH010001070.1
orf.6538	NODE_1082_truseq	4500-3073	OV.1	JAAOEH010001090.1
orf.6564	NODE_1086_truseq	2531-1122	OV.1	JAAOEH010001094.1
orf.6655	NODE_1102_truseq	3646-5070	OV.1	JAAOEH010001110.1
orf.6718	NODE_1112_truseq	1156-2	OV.1	JAAOEH010001120.1
orf.6828	NODE_1130_truseq	3478-2054	OV.1	JAAOEH010001138.1
orf.6855	NODE_1135_truseq	711-2108	OV.1	JAAOEH010001143.1
orf.7028	NODE_1164_truseq	3974-5086	OV.1	JAAOEH010001172.1
orf.7037	NODE_1165_truseq	4577-3186	OV.1	JAAOEH010001173.1
orf.7219	NODE_1196_truseq	1-1377	OV.1	JAAOEH010001204.1
orf.7273	NODE_1205_truseq	3616-5019	OV.1	JAAOEH010001213.1
orf.7298	NODE_1209_truseq	527-1954	OV.1	JAAOEH010001217.1
orf.7394	NODE_1225_truseq	2-1426	OV.1	JAAOEH010001233.1
orf.7452	NODE_1234_truseq	1357-20	OV.1	JAAOEH010001242.1
orf.7486	NODE_1240_truseq	4693-3428	OV.1	JAAOEH010001248.1
orf.7520	NODE_1246_truseq	1637-3037	OV.1	JAAOEH010001254.1
orf.7580	NODE_1256_truseq	3050-4471	OV.1	JAAOEH010001264.1
orf.7604	NODE_1260_truseq	1505-2935	OV.1	JAAOEH010001268.1
orf.7756	NODE_1285_truseq	4446-2929	OV.1	JAAOEH010001293.1
orf.7848	NODE_1300_truseq	1367-6	OV.1	JAAOEH010001308.1
orf.7854	NODE_1301_truseq	1502-99	OV.1	JAAOEH010001309.1
orf.7860	NODE_1302_truseq	4784-3327	OV.1	JAAOEH010001310.1
orf.7916	NODE_1312_truseq	491-1894	OV.1	JAAOEH010001320.1
orf.7954	NODE_1318_truseq	4393-2927	OV.1	JAAOEH010001326.1
orf.8002	NODE_1326_truseq	1478-30	OV.1	JAAOEH010001334.1
orf.8026	NODE_1330_truseq	4327-2897	OV.1	JAAOEH010001338.1
orf.8153	NODE_1350_truseq	4436-3024	OV.1	JAAOEH010001359.1
orf.8196	NODE_1357_truseq	1632-211	OV.1	JAAOEH010001366.1
orf.8281	NODE_1371_truseq	484-1905	OV.1	JAAOEH010001381.1
orf.8354	NODE_1383_truseq	335-1756	OV.1	JAAOEH010001393.1
orf.8371	NODE_1386_truseq	3013-4413	OV.1	JAAOEH010001396.1
orf.8379	NODE_1387_truseq	660-2054	OV.1	JAAOEH010001397.1
orf.8604	NODE_1424_truseq	4475-3036	OV.1	JAAOEH010001434.1
orf.8640	NODE_1430_truseq	1414-5	OV.1	JAAOEH010001440.1
orf.8689	NODE_1439_truseq	2176-3594	OV.1	JAAOEH010001449.1
orf.8716	NODE_1443_truseq	4542-3139	OV.1	JAAOEH010001453.1
orf.8771	NODE_1452_truseq	1558-170	OV.1	JAAOEH010001462.1
orf.8902	NODE_1474_truseq	1124-6	OV.1	JAAOEH010001484.1
orf.9031	NODE_1496_truseq	3193-4614	OV.1	JAAOEH010001506.1
orf.9061	NODE_1501_truseq	3055-4464	OV.1	JAAOEH010001511.1
orf.9148	NODE_1515_truseq	1925-495	OV.1	JAAOEH010001525.1
orf.9187	NODE_1522_truseq	2941-4383	OV.1	JAAOEH010001532.1
orf.9298	NODE_1540_truseq	2857-1421	OV.1	JAAOEH010001550.1
orf.9356	NODE_1550_truseq	3248-4582	OV.1	JAAOEH010001560.1
orf.9625	NODE_1595_truseq	2929-4350	OV.1	JAAOEH010001605.1
orf.9700	NODE_1607_truseq	4508-3237	OV.1	JAAOEH010001617.1
orf.9772	NODE_1619_truseq	4492-3191	OV.1	JAAOEH010001629.1
orf.9785	NODE_1621_truseq	3826-2381	OV.1	JAAOEH010001631.1
orf.9981	NODE_1654_truseq	561-1988	OV.1	JAAOEH010001664.1
orf.10156	NODE_1683_truseq	4435-3038	OV.1	JAAOEH010001693.1
orf.10240	NODE_1697_truseq	4354-2942	OV.1	JAAOEH010001707.1
orf.10563	NODE_1751_truseq	2868-4289	OV.1	JAAOEH010001761.1
orf.10760	NODE_1784_truseq	2-1186	OV.1	JAAOEH010001794.1
orf.10924	NODE_1811_truseq	4289-3180	OV.1	JAAOEH010001821.1
orf.10962	NODE_1817_truseq	4053-2632	OV.1	JAAOEH010001827.1
orf.10968	NODE_1818_truseq	1170-4	OV.1	JAAOEH010001828.1
orf.11011	NODE_1826_truseq	898-2328	OV.1	JAAOEH010001836.1
orf.11144	NODE_1848_truseq	2906-4246	OV.1	JAAOEH010001858.1
orf.11199	NODE_1857_truseq	2625-4055	OV.1	JAAOEH010001867.1
orf.11487	NODE_1905_truseq	2799-4196	OV.1	JAAOEH010001915.1
orf.11542	NODE_1914_truseq	1805-408	OV.1	JAAOEH010001924.1
orf.11609	NODE_1925_truseq	4162-3035	OV.1	JAAOEH010001935.1
orf.11637	NODE_1930_truseq	1233-2717	OV.1	JAAOEH010001940.1
orf.11835	NODE_1963_truseq	2358-3821	OV.1	JAAOEH010001973.1
orf.12038	NODE_1997_truseq	2759-4126	OV.1	JAAOEH010002007.1
orf.12109	NODE_2009_truseq	739-2166	OV.1	JAAOEH010002019.1
orf.12160	NODE_2017_truseq	1536-112	OV.1	JAAOEH010002027.1
orf.12175	NODE_2020_truseq	1786-3198	OV.1	JAAOEH010002030.1
orf.12328	NODE_2045_truseq	2060-642	OV.1	JAAOEH010002055.1
orf.12354	NODE_2049_truseq	2253-844	OV.1	JAAOEH010002059.1
orf.12442	NODE_2064_truseq	1966-557	OV.1	JAAOEH010002074.1
orf.12538	NODE_2080_truseq	1706-309	OV.1	JAAOEH010002090.1
orf.12970	NODE_2152_truseq	2585-1149	OV.1	JAAOEH010002162.1
orf.13125	NODE_2178_truseq	2661-3971	OV.1	JAAOEH010002188.1
orf.13230	NODE_2195_truseq	2714-1314	OV.1	JAAOEH010002205.1
orf.14063	NODE_2334_truseq	3861-2716	OV.1	JAAOEH010002344.1
orf.14078	NODE_2337_truseq	1283-2692	OV.1	JAAOEH010002347.1
orf.14221	NODE_2361_truseq	2089-3459	OV.1	JAAOEH010002371.1
orf.14429	NODE_2395_truseq	1246-8	OV.1	JAAOEH010002405.1
orf.14574	NODE_2419_truseq	2430-1045	OV.1	JAAOEH010002429.1
orf.14929	NODE_2479_truseq	1639-3048	OV.1	JAAOEH010002489.1
orf.15166	NODE_2518_truseq	2072-678	OV.1	JAAOEH010002528.1
orf.15324	NODE_2544_truseq	1367-3	OV.1	JAAOEH010002554.1
orf.15356	NODE_2550_truseq	2045-3511	OV.1	JAAOEH010002560.1
orf.15677	NODE_2603_truseq	2263-857	OV.1	JAAOEH010002613.1
orf.15868	NODE_2634_truseq	1172-3	OV.1	JAAOEH010002645.1
orf.15908	NODE_2641_truseq	182-1591	OV.1	JAAOEH010002652.1
orf.16470	NODE_2734_truseq	1357-20	OV.1	JAAOEH010002745.1
orf.16645	NODE_2763_truseq	127-1554	OV.1	JAAOEH010002775.1
orf.16851	NODE_2797_truseq	1239-2714	OV.1	JAAOEH010002809.1
orf.16860	NODE_2798_truseq	2231-810	OV.1	JAAOEH010002810.1
orf.17144	NODE_2846_truseq	1526-2956	OV.1	JAAOEH010002858.1
orf.17302	NODE_2872_truseq	2640-1216	OV.1	JAAOEH010002884.1
orf.17306	NODE_2873_truseq	1139-2593	OV.1	JAAOEH010002885.1
orf.17397	NODE_2888_truseq	1995-3401	OV.1	JAAOEH010002900.1
orf.17506	NODE_2906_truseq	2188-764	OV.1	JAAOEH010002918.1
orf.17520	NODE_2908_truseq	2761-1322	OV.1	JAAOEH010002920.1
orf.17733	NODE_2944_truseq	1710-3191	OV.1	JAAOEH010002956.1
orf.17818	NODE_2958_truseq	3402-1981	OV.1	JAAOEH010002970.1
orf.17977	NODE_2984_truseq	1858-3279	OV.1	JAAOEH010002997.1
orf.18092	NODE_3003_truseq	1394-2818	OV.1	JAAOEH010003016.1
orf.18123	NODE_3008_truseq	1569-2996	OV.1	JAAOEH010003021.1
orf.18186	NODE_3018_truseq	1138-2	OV.1	JAAOEH010003031.1
orf.18387	NODE_3052_truseq	1686-3080	OV.1	JAAOEH010003065.1
orf.18483	NODE_3068_truseq	1113-2585	OV.1	JAAOEH010003081.1
orf.18695	NODE_3103_truseq	2084-681	OV.1	JAAOEH010003116.1
orf.18697	NODE_3104_truseq	211-1611	OV.1	JAAOEH010003117.1
orf.19106	NODE_3172_truseq	86-1516	OV.1	JAAOEH010003185.1
orf.19368	NODE_3214_truseq	1839-409	OV.1	JAAOEH010003228.1
orf.19441	NODE_3227_truseq	1630-3126	OV.1	JAAOEH010003241.1
orf.19743	NODE_3277_truseq	375-1829	OV.1	JAAOEH010003291.1
orf.19785	NODE_3284_truseq	1416-2840	OV.1	JAAOEH010003298.1
orf.19894	NODE_3302_truseq	1944-538	OV.1	JAAOEH010003316.1
orf.20034	NODE_3325_truseq	1267-2	OV.1	JAAOEH010003339.1
orf.20134	NODE_3342_truseq	1510-101	OV.1	JAAOEH010003356.1
orf.20193	NODE_3352_truseq	489-1970	OV.1	JAAOEH010003366.1
orf.20288	NODE_3368_truseq	1280-2698	OV.1	JAAOEH010003382.1
orf.20308	NODE_3371_truseq	1567-140	OV.1	JAAOEH010003385.1
orf.20362	NODE_3380_truseq	3126-2023	OV.1	JAAOEH010003394.1
orf.20378	NODE_3383_truseq	2012-3145	OV.1	JAAOEH010003397.1
orf.20926	NODE_3473_truseq	2819-1407	OV.1	JAAOEH010003488.1
orf.21084	NODE_3499_truseq	1276-5	OV.1	JAAOEH010003514.1
orf.21206	NODE_3520_truseq	221-1615	OV.1	JAAOEH010003535.1
orf.21295	NODE_3535_truseq	1480-2883	OV.1	JAAOEH010003550.1
orf.21740	NODE_3609_truseq	1700-3016	OV.1	JAAOEH010003624.1
orf.22098	NODE_3668_truseq	1483-74	OV.1	JAAOEH010003683.1
orf.22864	NODE_3796_truseq	1602-196	OV.1	JAAOEH010003811.1
orf.23005	NODE_3820_truseq	1516-2919	OV.1	JAAOEH010003835.1
orf.23154	NODE_3844_truseq	2197-731	OV.1	JAAOEH010003859.1
orf.24244	NODE_4026_truseq	2313-901	OV.1	JAAOEH010004041.1
orf.24400	NODE_4052_truseq	1360-5	OV.1	JAAOEH010004067.1
orf.24649	NODE_28_clontech	838-2244	OV.1	JAAOEH010004109.1
orf.24731	NODE_4106_truseq	1459-29	OV.1	JAAOEH010004122.1
orf.24997	NODE_4151_truseq	1063-2469	OV.1	JAAOEH010004167.1
orf.25050	NODE_4159_truseq	2110-575	OV.1	JAAOEH010004175.1
orf.25336	NODE_4207_truseq	1844-435	OV.1	JAAOEH010004223.1
orf.25390	NODE_4216_truseq	1358-3	OV.1	JAAOEH010004232.1
orf.25990	NODE_4316_truseq	1518-97	OV.1	JAAOEH010004332.1
orf.26173	NODE_4346_truseq	697-2148	OV.1	JAAOEH010004363.1
orf.26592	NODE_4413_truseq	1446-22	OV.1	JAAOEH010004432.1
orf.26595	NODE_4414_truseq	1149-2546	OV.1	JAAOEH010004433.1
orf.27028	NODE_4485_truseq	2630-1188	OV.1	JAAOEH010004505.1
orf.27118	NODE_4500_truseq	2244-850	OV.1	JAAOEH010004520.1
orf.27205	NODE_4515_truseq	805-2235	OV.1	JAAOEH010004535.1
orf.28110	NODE_4665_truseq	2435-1020	OV.1	JAAOEH010004685.1
orf.28571	NODE_4741_truseq	1354-23	OV.1	JAAOEH010004762.1
orf.28630	NODE_4751_truseq	2459-1029	OV.1	JAAOEH010004772.1
orf.29121	NODE_4832_truseq	498-1898	OV.1	JAAOEH010004854.1
orf.29598	NODE_4910_truseq	1791-355	OV.1	JAAOEH010004933.1
orf.29625	NODE_4913_truseq	1116-2528	OV.1	JAAOEH010004938.1
orf.29673	NODE_4921_truseq	978-2390	OV.1	JAAOEH010004946.1
orf.29691	NODE_4924_truseq	978-2390	OV.1	JAAOEH010004949.1
orf.29791	NODE_4941_truseq	1198-2544	OV.1	JAAOEH010004966.1
orf.29848	NODE_4950_truseq	2517-1417	OV.1	JAAOEH010004975.1
orf.29923	NODE_4963_truseq	1-1353	OV.1	JAAOEH010004988.1
orf.29947	NODE_4967_truseq	1-1365	OV.1	JAAOEH010004992.1
orf.30026	NODE_4980_truseq	2-1219	OV.1	JAAOEH010005005.1
orf.30181	NODE_5006_truseq	967-2364	OV.1	JAAOEH010005031.1
orf.30260	NODE_5019_truseq	32-1441	OV.1	JAAOEH010005044.1
orf.30335	NODE_5031_truseq	1432-20	OV.1	JAAOEH010005056.1
orf.30515	NODE_5061_truseq	1325-3	OV.1	JAAOEH010005086.1
orf.30545	NODE_5066_truseq	1235-3	OV.1	JAAOEH010005091.1
orf.30673	NODE_5087_truseq	391-1566	OV.1	JAAOEH010005113.1
orf.31057	NODE_5150_truseq	292-1692	OV.1	JAAOEH010005177.1
orf.31305	NODE_5191_truseq	960-2366	OV.1	JAAOEH010005218.1
orf.31339	NODE_5197_truseq	1150-2427	OV.1	JAAOEH010005224.1
orf.31411	NODE_5209_truseq	4-1140	OV.1	JAAOEH010005236.1
orf.31573	NODE_5235_truseq	76-1524	OV.1	JAAOEH010005263.1
orf.31834	NODE_5277_truseq	2360-981	OV.1	JAAOEH010005306.1
orf.31960	NODE_5298_truseq	1643-231	OV.1	JAAOEH010005327.1
orf.32383	NODE_5368_truseq	1276-2406	OV.1	JAAOEH010005398.1
orf.32750	NODE_5429_truseq	2-1315	OV.1	JAAOEH010005459.1
orf.32997	NODE_5470_truseq	3-1181	OV.1	JAAOEH010005500.1
orf.33029	NODE_5475_truseq	1458-37	OV.1	JAAOEH010005505.1
orf.33158	NODE_5497_truseq	152-1606	OV.1	JAAOEH010005527.1
orf.33358	NODE_5529_truseq	1412-3	OV.1	JAAOEH010005560.1
orf.33529	NODE_5558_truseq	922-2331	OV.1	JAAOEH010005589.1
orf.34196	NODE_5669_truseq	29-1507	OV.1	JAAOEH010005700.1
orf.34307	NODE_5687_truseq	1804-377	OV.1	JAAOEH010005718.1
orf.34732	NODE_5758_truseq	2305-1082	OV.1	JAAOEH010005789.1
orf.34746	NODE_5760_truseq	2305-1157	OV.1	JAAOEH010005791.1
orf.34810	NODE_5771_truseq	1719-310	OV.1	JAAOEH010005802.1
orf.35161	NODE_5829_truseq	724-2163	OV.1	JAAOEH010005861.1
orf.35864	NODE_5945_truseq	779-2152	OV.1	JAAOEH010005978.1
orf.35872	NODE_5946_truseq	1396-2	OV.1	JAAOEH010005979.1
orf.35908	NODE_5952_truseq	2262-1012	OV.1	JAAOEH010005985.1
orf.36148	NODE_5992_truseq	1822-338	OV.1	JAAOEH010006025.1
orf.36800	NODE_6101_truseq	164-1594	OV.1	JAAOEH010006134.1
orf.36895	NODE_6116_truseq	601-2004	OV.1	JAAOEH010006150.1
orf.37049	NODE_6141_truseq	1693-239	OV.1	JAAOEH010006175.1
orf.38218	NODE_6333_truseq	1231-29	OV.1	JAAOEH010006370.1
orf.38557	NODE_6389_truseq	757-2157	OV.1	JAAOEH010006427.1
orf.39320	NODE_6516_truseq	167-1651	OV.1	JAAOEH010006554.1
orf.39335	NODE_6518_truseq	1742-342	OV.1	JAAOEH010006556.1
orf.39471	NODE_6541_truseq	702-2129	OV.1	JAAOEH010006579.1
orf.39840	NODE_6602_truseq	1699-218	OV.1	JAAOEH010006640.1
orf.39842	NODE_55_clontech	590-2008	OV.1	JAAOEH010006641.1
orf.40003	NODE_6629_truseq	319-1779	OV.1	JAAOEH010006668.1
orf.40028	NODE_6633_truseq	428-1864	OV.1	JAAOEH010006672.1
orf.40767	NODE_6755_truseq	786-2081	OV.1	JAAOEH010006795.1
orf.40822	NODE_6764_truseq	1907-456	OV.1	JAAOEH010006804.1
orf.41077	NODE_6807_truseq	481-1902	OV.1	JAAOEH010006847.1
orf.41397	NODE_6860_truseq	3-1361	OV.1	JAAOEH010006900.1
orf.41602	NODE_6894_truseq	1151-3	OV.1	JAAOEH010006934.1
orf.41649	NODE_6902_truseq	3-1106	OV.1	JAAOEH010006942.1
orf.42083	NODE_6974_truseq	1368-1	OV.1	JAAOEH010007014.1
orf.42775	NODE_7090_truseq	178-1614	OV.1	JAAOEH010007130.1
orf.44149	NODE_7319_truseq	85-1533	OV.1	JAAOEH010007359.1
orf.45034	NODE_7466_truseq	1259-3	OV.1	JAAOEH010007506.1
orf.45778	NODE_7589_truseq	1380-1	OV.1	JAAOEH010007630.1
orf.46056	NODE_7635_truseq	1804-377	OV.1	JAAOEH010007676.1
orf.46367	NODE_7687_truseq	1264-2	OV.1	JAAOEH010007728.1
orf.46616	NODE_7728_truseq	29-1144	OV.1	JAAOEH010007770.1
orf.46863	NODE_7769_truseq	444-1838	OV.1	JAAOEH010007811.1
orf.47166	NODE_7819_truseq	1244-3	OV.1	JAAOEH010007861.1
orf.47252	NODE_7834_truseq	2-1327	OV.1	JAAOEH010007876.1
orf.48448	NODE_8032_truseq	1872-733	OV.1	JAAOEH010008075.1
orf.48843	NODE_8098_truseq	108-1550	OV.1	JAAOEH010008141.1
orf.49606	NODE_8224_truseq	1610-183	OV.1	JAAOEH010008268.1
orf.49872	NODE_8268_truseq	1685-321	OV.1	JAAOEH010008312.1
orf.50775	NODE_8419_truseq	285-1709	OV.1	JAAOEH010008463.1
orf.50914	NODE_8442_truseq	1669-260	OV.1	JAAOEH010008486.1
orf.50961	NODE_8450_truseq	450-1814	OV.1	JAAOEH010008494.1
orf.51507	NODE_8539_truseq	555-1802	OV.1	JAAOEH010008585.1
orf.51754	NODE_8580_truseq	1794-493	OV.1	JAAOEH010008626.1
orf.52123	NODE_8642_truseq	541-1785	OV.1	JAAOEH010008688.1
orf.52201	NODE_8655_truseq	469-1782	OV.1	JAAOEH010008701.1
orf.52587	NODE_8719_truseq	354-1775	OV.1	JAAOEH010008765.1
orf.53556	NODE_8879_truseq	1756-305	OV.1	JAAOEH010008926.1
orf.53929	NODE_8942_truseq	136-1533	OV.1	JAAOEH010008989.1
orf.54400	NODE_9020_truseq	1540-77	OV.1	JAAOEH010009067.1
orf.54586	NODE_9051_truseq	1714-284	OV.1	JAAOEH010009098.1
orf.54940	NODE_9109_truseq	1477-116	OV.1	JAAOEH010009157.1
orf.54999	NODE_9119_truseq	147-1532	OV.1	JAAOEH010009167.1
orf.55081	NODE_9133_truseq	505-1731	OV.1	JAAOEH010009181.1
orf.56057	NODE_9294_truseq	1127-3	OV.1	JAAOEH010009343.1
orf.56232	NODE_9323_truseq	1504-77	OV.1	JAAOEH010009372.1
orf.56318	NODE_9338_truseq	2-1240	OV.1	JAAOEH010009387.1
orf.56431	NODE_9357_truseq	223-1647	OV.1	JAAOEH010009406.1
orf.56703	NODE_9402_truseq	567-1703	OV.1	JAAOEH010009451.1
orf.56961	NODE_9445_truseq	168-1598	OV.1	JAAOEH010009494.1
orf.57132	NODE_9472_truseq	1453-47	OV.1	JAAOEH010009522.1
orf.57516	NODE_9536_truseq	1476-76	OV.1	JAAOEH010009586.1
orf.57916	NODE_9603_truseq	1683-568	OV.1	JAAOEH010009653.1
orf.58639	NODE_9723_truseq	376-1668	OV.1	JAAOEH010009774.1
orf.59228	NODE_81_clontech	509-1615	OV.1	JAAOEH010009872.1
orf.59591	NODE_9877_truseq	1366-2	OV.1	JAAOEH010009932.1
orf.60066	NODE_9956_truseq	1644-373	OV.1	JAAOEH010010011.1
orf.60505	NODE_10030_truseq	520-1614	OV.1	JAAOEH010010085.1
orf.60814	NODE_10080_truseq	1635-310	OV.1	JAAOEH010010136.1
orf.60954	NODE_10103_truseq	1589-138	OV.1	JAAOEH010010159.1
orf.61438	NODE_10183_truseq	1625-411	OV.1	JAAOEH010010240.1
orf.61966	NODE_10271_truseq	1612-404	OV.1	JAAOEH010010328.1
orf.62482	NODE_10357_truseq	1607-342	OV.1	JAAOEH010010414.1
orf.62525	NODE_10364_truseq	1464-67	OV.1	JAAOEH010010421.1
orf.62578	NODE_10373_truseq	1429-23	OV.1	JAAOEH010010430.1
orf.62921	NODE_10429_truseq	1602-202	OV.1	JAAOEH010010487.1
orf.63704	NODE_10557_truseq	95-1522	OV.1	JAAOEH010010617.1
orf.64157	NODE_10631_truseq	1561-209	OV.1	JAAOEH010010692.1
orf.64457	NODE_10681_truseq	1155-1	OV.1	JAAOEH010010742.1
orf.65213	NODE_10807_truseq	1570-179	OV.1	JAAOEH010010868.1
orf.65446	NODE_10846_truseq	1337-3	OV.1	JAAOEH010010907.1
orf.65942	NODE_10929_truseq	410-1558	OV.1	JAAOEH010010990.1
orf.66616	NODE_11040_truseq	1549-380	OV.1	JAAOEH010011102.1
orf.67612	NODE_11205_truseq	1103-6	OV.1	JAAOEH010011268.1
orf.68085	NODE_11283_truseq	33-1496	OV.1	JAAOEH010011347.1
orf.69708	NODE_11552_truseq	1123-2	OV.1	JAAOEH010011617.1
orf.69797	NODE_97_clontech	1481-9	OV.1	JAAOEH010011632.1
orf.70032	NODE_11605_truseq	1479-70	OV.1	JAAOEH010011671.1
orf.70224	NODE_98_clontech	1108-2	OV.1	JAAOEH010011703.1
orf.70329	NODE_11654_truseq	30-1478	OV.1	JAAOEH010011721.1
orf.70976	NODE_11761_truseq	17-1426	OV.1	JAAOEH010011829.1
orf.71719	NODE_11885_truseq	322-1491	OV.1	JAAOEH010011953.1
orf.71909	NODE_11916_truseq	1488-250	OV.1	JAAOEH010011984.1
orf.72872	NODE_12076_truseq	26-1363	OV.1	JAAOEH010012145.1
orf.73003	NODE_12098_truseq	175-1476	OV.1	JAAOEH010012167.1
orf.73197	NODE_12130_truseq	36-1466	OV.1	JAAOEH010012199.1
orf.73389	NODE_12162_truseq	3-1328	OV.1	JAAOEH010012231.1
orf.73455	NODE_12173_truseq	12-1175	OV.1	JAAOEH010012242.1
orf.74559	NODE_12357_truseq	33-1451	OV.1	JAAOEH010012426.1
orf.75627	NODE_12535_truseq	3-1238	OV.1	JAAOEH010012604.1
orf.77049	NODE_12771_truseq	126-1433	OV.1	JAAOEH010012841.1
orf.77152	NODE_12788_truseq	1433-87	OV.1	JAAOEH010012858.1
orf.77222	NODE_12800_truseq	293-1426	OV.1	JAAOEH010012870.1
orf.77529	NODE_12851_truseq	219-1427	OV.1	JAAOEH010012921.1
orf.78283	NODE_12977_truseq	256-1422	OV.1	JAAOEH010013047.1
orf.78696	NODE_13045_truseq	1418-132	OV.1	JAAOEH010013115.1
orf.78973	NODE_13092_truseq	37-1410	OV.1	JAAOEH010013162.1
orf.79000	NODE_13095_truseq	1417-20	OV.1	JAAOEH010013166.1
orf.80255	NODE_13303_truseq	1405-59	OV.1	JAAOEH010013375.1
orf.81381	NODE_13489_truseq	45-1382	OV.1	JAAOEH010013563.1
orf.81529	NODE_13514_truseq	163-1392	OV.1	JAAOEH010013588.1
orf.81780	NODE_13555_truseq	1390-38	OV.1	JAAOEH010013629.1
orf.82809	NODE_13725_truseq	42-1322	OV.1	JAAOEH010013801.1
orf.83867	NODE_13900_truseq	1365-37	OV.1	JAAOEH010013977.1
orf.84426	NODE_13993_truseq	1138-2	OV.1	JAAOEH010014070.1
orf.86365	NODE_14316_truseq	7-1278	OV.1	JAAOEH010014394.1
orf.86498	NODE_14338_truseq	215-1321	OV.1	JAAOEH010014416.1
orf.91381	NODE_15144_truseq	1-1272	OV.1	JAAOEH010015230.1
orf.91672	NODE_15192_truseq	1184-3	OV.1	JAAOEH010015278.1
orf.91864	NODE_15224_truseq	1315-65	OV.1	JAAOEH010015310.1
orf.92202	NODE_15279_truseq	1305-88	OV.1	JAAOEH010015366.1
orf.92776	NODE_15374_truseq	1309-17	OV.1	JAAOEH010015461.1
orf.94275	NODE_15623_truseq	24-1295	OV.1	JAAOEH010015711.1
orf.95211	NODE_15778_truseq	3-1193	OV.1	JAAOEH010015866.1
orf.95802	NODE_15876_truseq	1288-17	OV.1	JAAOEH010015964.1
orf.98562	NODE_16334_truseq	1270-86	OV.1	JAAOEH010016424.1
orf.98785	NODE_16372_truseq	1-1152	OV.1	JAAOEH010016462.1
orf.98964	NODE_16401_truseq	1267-41	OV.1	JAAOEH010016491.1
orf.100238	NODE_16611_truseq	2-1201	OV.1	JAAOEH010016703.1
orf.100836	NODE_16710_truseq	1251-4	OV.1	JAAOEH010016802.1
orf.103640	NODE_17176_truseq	2-1177	OV.1	JAAOEH010017270.1
orf.111660	NODE_18503_truseq	1201-5	OV.1	JAAOEH010018605.1
orf.111696	NODE_18509_truseq	1198-41	OV.1	JAAOEH010018611.1
orf.112073	NODE_18572_truseq	1201-2	OV.1	JAAOEH010018674.1
orf.113240	NODE_18765_truseq	5-1195	OV.1	JAAOEH010018868.1
orf.129036	NODE_21384_truseq	1131-7	OV.1	JAAOEH010021499.1
orf.132168	NODE_21904_truseq	1102-2	OV.1	JAAOEH010022021.1
orf.133098	NODE_22058_truseq	1117-2	OV.1	JAAOEH010022176.1
orf.137600	NODE_22802_truseq	2-1102	OV.1	JAAOEH010022927.1
orf.2304	NODE_381_truseq	4255-2798	OV.2	JAAOEH010000384.1
orf.2507	NODE_415_truseq	4275-2674	OV.2	JAAOEH010000418.1
orf.2590	NODE_429_truseq	2559-1213	OV.2	JAAOEH010000432.1
orf.2621	NODE_434_truseq	3362-1965	OV.2	JAAOEH010000437.1
orf.2679	NODE_444_truseq	4284-5624	OV.2	JAAOEH010000447.1
orf.2689	NODE_446_truseq	4021-5298	OV.2	JAAOEH010000449.1
orf.3032	NODE_502_truseq	3836-5284	OV.2	JAAOEH010000506.1
orf.3218	NODE_533_truseq	3485-4819	OV.2	JAAOEH010000537.1
orf.3316	NODE_549_truseq	3461-2022	OV.2	JAAOEH010000553.1
orf.3349	NODE_555_truseq	3613-4899	OV.2	JAAOEH010000559.1
orf.3538	NODE_586_truseq	3639-2185	OV.2	JAAOEH010000590.1
orf.3566	NODE_591_truseq	2222-3658	OV.2	JAAOEH010000595.1
orf.3630	NODE_601_truseq	3289-1931	OV.2	JAAOEH010000605.1
orf.3667	NODE_608_truseq	3214-4527	OV.2	JAAOEH010000612.1
orf.3773	NODE_625_truseq	3172-1844	OV.2	JAAOEH010000629.1
orf.3827	NODE_634_truseq	4156-2741	OV.2	JAAOEH010000638.1
orf.3857	NODE_639_truseq	3500-2331	OV.2	JAAOEH010000643.1
orf.3889	NODE_645_truseq	2656-3933	OV.2	JAAOEH010000649.1
orf.3904	NODE_647_truseq	3473-2373	OV.2	JAAOEH010000651.1
orf.3909	NODE_648_truseq	2973-4427	OV.2	JAAOEH010000652.1
orf.3976	NODE_659_truseq	3093-1672	OV.2	JAAOEH010000663.1
orf.3989	NODE_661_truseq	3640-2297	OV.2	JAAOEH010000665.1
orf.3999	NODE_663_truseq	3171-4382	OV.2	JAAOEH010000667.1
orf.4031	NODE_668_truseq	3956-2547	OV.2	JAAOEH010000672.1
orf.4064	NODE_674_truseq	2432-3826	OV.2	JAAOEH010000678.1
orf.4071	NODE_675_truseq	1989-3416	OV.2	JAAOEH010000679.1
orf.4167	NODE_691_truseq	2193-3614	OV.2	JAAOEH010000695.1
orf.4223	NODE_700_truseq	1653-265	OV.2	JAAOEH010000704.1
orf.4417	NODE_733_truseq	2464-3795	OV.2	JAAOEH010000737.1
orf.4430	NODE_735_truseq	2882-4369	OV.2	JAAOEH010000739.1
orf.4441	NODE_737_truseq	2773-4194	OV.2	JAAOEH010000741.1
orf.4502	NODE_747_truseq	2054-3496	OV.2	JAAOEH010000751.1
orf.4529	NODE_751_truseq	3202-1835	OV.2	JAAOEH010000755.1
orf.4571	NODE_758_truseq	3288-2020	OV.2	JAAOEH010000762.1
orf.4580	NODE_760_truseq	2198-3526	OV.2	JAAOEH010000764.1
orf.4605	NODE_764_truseq	2670-3923	OV.2	JAAOEH010000768.1
orf.4678	NODE_775_truseq	3298-2042	OV.2	JAAOEH010000780.1
orf.4728	NODE_783_truseq	3090-1840	OV.2	JAAOEH010000788.1
orf.4732	NODE_784_truseq	3730-2321	OV.2	JAAOEH010000789.1
orf.4741	NODE_786_truseq	2686-3987	OV.2	JAAOEH010000791.1
orf.4783	NODE_793_truseq	2329-3777	OV.2	JAAOEH010000798.1
orf.4792	NODE_794_truseq	3411-2062	OV.2	JAAOEH010000799.1
orf.4812	NODE_797_truseq	3299-1818	OV.2	JAAOEH010000802.1
orf.4813	NODE_798_truseq	2347-3678	OV.2	JAAOEH010000803.1
orf.4884	NODE_809_truseq	3089-1608	OV.2	JAAOEH010000814.1
orf.5063	NODE_838_truseq	3336-2167	OV.2	JAAOEH010000844.1
orf.5121	NODE_847_truseq	2340-3509	OV.2	JAAOEH010000854.1
orf.5138	NODE_850_truseq	2678-3967	OV.2	JAAOEH010000857.1
orf.5148	NODE_851_truseq	3139-1676	OV.2	JAAOEH010000858.1
orf.5156	NODE_853_truseq	2366-3691	OV.2	JAAOEH010000860.1
orf.5202	NODE_860_truseq	3180-1894	OV.2	JAAOEH010000867.1
orf.5207	NODE_861_truseq	2736-1456	OV.2	JAAOEH010000868.1
orf.5222	NODE_864_truseq	2288-3580	OV.2	JAAOEH010000871.1
orf.5279	NODE_873_truseq	3670-2411	OV.2	JAAOEH010000880.1
orf.5291	NODE_875_truseq	4347-3121	OV.2	JAAOEH010000882.1
orf.5293	NODE_876_truseq	2035-3456	OV.2	JAAOEH010000883.1
orf.5418	NODE_896_truseq	2833-1547	OV.2	JAAOEH010000903.1
orf.5430	NODE_898_truseq	3484-2006	OV.2	JAAOEH010000905.1
orf.5442	NODE_900_truseq	3333-2065	OV.2	JAAOEH010000907.1
orf.5443	NODE_901_truseq	2473-3762	OV.2	JAAOEH010000908.1
orf.5489	NODE_908_truseq	3084-1792	OV.2	JAAOEH010000915.1
orf.5521	NODE_914_truseq	2311-3573	OV.2	JAAOEH010000921.1
orf.5565	NODE_920_truseq	1821-3167	OV.2	JAAOEH010000928.1
orf.5587	NODE_924_truseq	2038-3474	OV.2	JAAOEH010000932.1
orf.5596	NODE_925_truseq	1494-46	OV.2	JAAOEH010000933.1
orf.5631	NODE_931_truseq	2247-3548	OV.2	JAAOEH010000939.1
orf.5647	NODE_934_truseq	2578-3729	OV.2	JAAOEH010000942.1
orf.5671	NODE_938_truseq	2386-3978	OV.2	JAAOEH010000946.1
orf.5723	NODE_946_truseq	3061-1769	OV.2	JAAOEH010000954.1
orf.5810	NODE_961_truseq	1718-3052	OV.2	JAAOEH010000969.1
orf.5834	NODE_965_truseq	1952-3256	OV.2	JAAOEH010000973.1
orf.5841	NODE_966_truseq	2373-3683	OV.2	JAAOEH010000974.1
orf.5854	NODE_968_truseq	3722-2379	OV.2	JAAOEH010000976.1
orf.5898	NODE_975_truseq	3025-1631	OV.2	JAAOEH010000983.1
orf.6130	NODE_1014_truseq	2920-1541	OV.2	JAAOEH010001022.1
orf.6135	NODE_1015_truseq	2067-3308	OV.2	JAAOEH010001023.1
orf.6144	NODE_1016_truseq	3032-1704	OV.2	JAAOEH010001024.1
orf.6188	NODE_1024_truseq	2555-3907	OV.2	JAAOEH010001032.1
orf.6228	NODE_1030_truseq	2958-1618	OV.2	JAAOEH010001038.1
orf.6294	NODE_1041_truseq	3331-1991	OV.2	JAAOEH010001049.1
orf.6342	NODE_1049_truseq	2873-1572	OV.2	JAAOEH010001057.1
orf.6403	NODE_1060_truseq	2491-3795	OV.2	JAAOEH010001068.1
orf.6460	NODE_1069_truseq	1625-297	OV.2	JAAOEH010001077.1
orf.6506	NODE_1077_truseq	2060-3442	OV.2	JAAOEH010001085.1
orf.6528	NODE_1080_truseq	3794-2403	OV.2	JAAOEH010001088.1
orf.6534	NODE_1081_truseq	3620-2301	OV.2	JAAOEH010001089.1
orf.6691	NODE_1108_truseq	1837-3120	OV.2	JAAOEH010001116.1
orf.6742	NODE_1116_truseq	3416-1989	OV.2	JAAOEH010001124.1
orf.6752	NODE_1118_truseq	1637-2965	OV.2	JAAOEH010001126.1
orf.6777	NODE_1122_truseq	1476-2849	OV.2	JAAOEH010001130.1
orf.6781	NODE_1123_truseq	3589-4977	OV.2	JAAOEH010001131.1
orf.6838	NODE_1132_truseq	1644-301	OV.2	JAAOEH010001140.1
orf.6843	NODE_1133_truseq	2454-3794	OV.2	JAAOEH010001141.1
orf.6878	NODE_1139_truseq	1445-2836	OV.2	JAAOEH010001147.1
orf.6903	NODE_1143_truseq	2133-3413	OV.2	JAAOEH010001151.1
orf.6909	NODE_1144_truseq	1479-2870	OV.2	JAAOEH010001152.1
orf.6918	NODE_1145_truseq	2975-1776	OV.2	JAAOEH010001153.1
orf.6939	NODE_1149_truseq	2409-3890	OV.2	JAAOEH010001157.1
orf.7042	NODE_1166_truseq	3089-1746	OV.2	JAAOEH010001174.1
orf.7103	NODE_1176_truseq	3175-1823	OV.2	JAAOEH010001184.1
orf.7246	NODE_1200_truseq	3233-1848	OV.2	JAAOEH010001208.1
orf.7260	NODE_1202_truseq	3061-1760	OV.2	JAAOEH010001210.1
orf.7317	NODE_1212_truseq	2049-3407	OV.2	JAAOEH010001220.1
orf.7326	NODE_1213_truseq	3721-2504	OV.2	JAAOEH010001221.1
orf.7349	NODE_1217_truseq	3049-1760	OV.2	JAAOEH010001225.1
orf.7372	NODE_1221_truseq	3138-1750	OV.2	JAAOEH010001229.1
orf.7392	NODE_1224_truseq	3528-2155	OV.2	JAAOEH010001232.1
orf.7421	NODE_1229_truseq	4257-2686	OV.2	JAAOEH010001237.1
orf.7431	NODE_1231_truseq	1563-2888	OV.2	JAAOEH010001239.1
orf.7470	NODE_1237_truseq	3356-2025	OV.2	JAAOEH010001245.1
orf.7475	NODE_1238_truseq	2748-1339	OV.2	JAAOEH010001246.1
orf.7500	NODE_1242_truseq	3264-1774	OV.2	JAAOEH010001250.1
orf.7553	NODE_1251_truseq	2982-1531	OV.2	JAAOEH010001259.1
orf.7597	NODE_1259_truseq	2095-3357	OV.2	JAAOEH010001267.1
orf.7632	NODE_1264_truseq	3211-1808	OV.2	JAAOEH010001272.1
orf.7649	NODE_1267_truseq	3133-1817	OV.2	JAAOEH010001275.1
orf.7671	NODE_1271_truseq	1953-3296	OV.2	JAAOEH010001279.1
orf.7683	NODE_1273_truseq	1647-2987	OV.2	JAAOEH010001281.1
orf.7697	NODE_1275_truseq	3472-2201	OV.2	JAAOEH010001283.1
orf.7734	NODE_1281_truseq	3201-1831	OV.2	JAAOEH010001289.1
orf.7767	NODE_1287_truseq	2466-3779	OV.2	JAAOEH010001295.1
orf.7800	NODE_1292_truseq	3492-2209	OV.2	JAAOEH010001300.1
orf.7815	NODE_1295_truseq	1725-3050	OV.2	JAAOEH010001303.1
orf.7822	NODE_1296_truseq	2839-1463	OV.2	JAAOEH010001304.1
orf.7967	NODE_1320_truseq	3273-1906	OV.2	JAAOEH010001328.1
orf.8010	NODE_1327_truseq	3224-1881	OV.2	JAAOEH010001335.1
orf.8063	NODE_1336_truseq	3450-2131	OV.2	JAAOEH010001344.1
orf.8088	NODE_1340_truseq	3039-1720	OV.2	JAAOEH010001348.1
orf.8090	NODE_1341_truseq	1982-3109	OV.2	JAAOEH010001349.1
orf.8112	NODE_1344_truseq	3032-1815	OV.2	JAAOEH010001352.1
orf.8137	NODE_1349_truseq	2026-3339	OV.2	JAAOEH010001357.1
orf.8173	NODE_1354_truseq	1720-3048	OV.2	JAAOEH010001363.1
orf.8245	NODE_1365_truseq	1855-3135	OV.2	JAAOEH010001375.1
orf.8254	NODE_1366_truseq	3148-1787	OV.2	JAAOEH010001376.1
orf.8291	NODE_1372_truseq	3206-1920	OV.2	JAAOEH010001382.1
orf.8304	NODE_1374_truseq	3211-1811	OV.2	JAAOEH010001384.1
orf.8329	NODE_1379_truseq	1582-3114	OV.2	JAAOEH010001389.1
orf.8388	NODE_1388_truseq	3046-1619	OV.2	JAAOEH010001398.1
orf.8413	NODE_1393_truseq	1729-3162	OV.2	JAAOEH010001403.1
orf.8441	NODE_1397_truseq	2919-1654	OV.2	JAAOEH010001407.1
orf.8494	NODE_1406_truseq	3810-2404	OV.2	JAAOEH010001416.1
orf.8501	NODE_1407_truseq	3211-1889	OV.2	JAAOEH010001417.1
orf.8551	NODE_1416_truseq	1909-3327	OV.2	JAAOEH010001426.1
orf.8575	NODE_1420_truseq	1474-2862	OV.2	JAAOEH010001430.1
orf.8589	NODE_1422_truseq	1737-3188	OV.2	JAAOEH010001432.1
orf.8617	NODE_1427_truseq	1375-2766	OV.2	JAAOEH010001437.1
orf.8629	NODE_1429_truseq	1606-2988	OV.2	JAAOEH010001439.1
orf.8641	NODE_1431_truseq	1414-2625	OV.2	JAAOEH010001441.1
orf.8652	NODE_1432_truseq	2953-1724	OV.2	JAAOEH010001442.1
orf.8827	NODE_1462_truseq	1735-3081	OV.2	JAAOEH010001472.1
orf.8867	NODE_1468_truseq	2872-1352	OV.2	JAAOEH010001478.1
orf.8909	NODE_1475_truseq	3264-1858	OV.2	JAAOEH010001485.1
orf.8911	NODE_1476_truseq	1036-2316	OV.2	JAAOEH010001486.1
orf.8943	NODE_1481_truseq	1971-3335	OV.2	JAAOEH010001491.1
orf.8961	NODE_1484_truseq	2286-3761	OV.2	JAAOEH010001494.1
orf.9038	NODE_1497_truseq	1826-3181	OV.2	JAAOEH010001507.1
orf.9045	NODE_1498_truseq	1638-3059	OV.2	JAAOEH010001508.1
orf.9049	NODE_1499_truseq	1792-3162	OV.2	JAAOEH010001509.1
orf.9074	NODE_1503_truseq	1289-2611	OV.2	JAAOEH010001513.1
orf.9102	NODE_1507_truseq	2993-1710	OV.2	JAAOEH010001517.1
orf.9132	NODE_1512_truseq	3522-2083	OV.2	JAAOEH010001522.1
orf.9156	NODE_1516_truseq	2863-1556	OV.2	JAAOEH010001526.1
orf.9158	NODE_1517_truseq	1301-2626	OV.2	JAAOEH010001527.1
orf.9246	NODE_1531_truseq	2877-1714	OV.2	JAAOEH010001541.1
orf.9285	NODE_1538_truseq	1911-3275	OV.2	JAAOEH010001548.1
orf.9307	NODE_1542_truseq	1516-2949	OV.2	JAAOEH010001552.1
orf.9320	NODE_1544_truseq	2669-4159	OV.2	JAAOEH010001554.1
orf.9420	NODE_1560_truseq	2851-1433	OV.2	JAAOEH010001570.1
orf.9467	NODE_1568_truseq	1587-145	OV.2	JAAOEH010001578.1
orf.9482	NODE_1571_truseq	1304-2611	OV.2	JAAOEH010001581.1
orf.9521	NODE_1577_truseq	2833-1268	OV.2	JAAOEH010001587.1
orf.9555	NODE_1583_truseq	2475-3734	OV.2	JAAOEH010001593.1
orf.9573	NODE_1586_truseq	780-2216	OV.2	JAAOEH010001596.1
orf.9582	NODE_1587_truseq	2710-1349	OV.2	JAAOEH010001597.1
orf.9584	NODE_1588_truseq	1640-3010	OV.2	JAAOEH010001598.1
orf.9666	NODE_1601_truseq	3837-2290	OV.2	JAAOEH010001611.1
orf.9751	NODE_1616_truseq	3034-4491	OV.2	JAAOEH010001626.1
orf.9832	NODE_1629_truseq	2985-1639	OV.2	JAAOEH010001639.1
orf.9887	NODE_1638_truseq	3390-2014	OV.2	JAAOEH010001648.1
orf.9941	NODE_1647_truseq	2820-1345	OV.2	JAAOEH010001657.1
orf.9962	NODE_1651_truseq	1481-2818	OV.2	JAAOEH010001661.1
orf.9978	NODE_1653_truseq	3099-1768	OV.2	JAAOEH010001663.1
orf.9985	NODE_1655_truseq	1582-2922	OV.2	JAAOEH010001665.1
orf.10230	NODE_1695_truseq	2763-1327	OV.2	JAAOEH010001705.1
orf.10262	NODE_1701_truseq	2912-4372	OV.2	JAAOEH010001711.1
orf.10351	NODE_1716_truseq	1669-3063	OV.2	JAAOEH010001726.1
orf.10402	NODE_1724_truseq	2997-1705	OV.2	JAAOEH010001734.1
orf.10414	NODE_1726_truseq	2446-1079	OV.2	JAAOEH010001736.1
orf.10460	NODE_1734_truseq	1334-2695	OV.2	JAAOEH010001744.1
orf.10526	NODE_1745_truseq	1376-2686	OV.2	JAAOEH010001755.1
orf.10732	NODE_1779_truseq	3057-1738	OV.2	JAAOEH010001789.1
orf.10810	NODE_1792_truseq	2231-927	OV.2	JAAOEH010001802.1
orf.10885	NODE_1805_truseq	1279-2565	OV.2	JAAOEH010001815.1
orf.11062	NODE_1834_truseq	2527-1379	OV.2	JAAOEH010001844.1
orf.11115	NODE_1843_truseq	1536-2861	OV.2	JAAOEH010001853.1
orf.11267	NODE_1868_truseq	3192-1753	OV.2	JAAOEH010001878.1
orf.11285	NODE_1871_truseq	1685-357	OV.2	JAAOEH010001881.1
orf.11313	NODE_1876_truseq	2676-4136	OV.2	JAAOEH010001886.1
orf.11438	NODE_1897_truseq	1829-3067	OV.2	JAAOEH010001907.1
orf.11577	NODE_1920_truseq	1485-2543	OV.2	JAAOEH010001930.1
orf.11743	NODE_1948_truseq	823-2205	OV.2	JAAOEH010001958.1
orf.11811	NODE_1959_truseq	1377-2744	OV.2	JAAOEH010001969.1
orf.12129	NODE_2012_truseq	1581-2885	OV.2	JAAOEH010002022.1
orf.12149	NODE_2015_truseq	3191-1914	OV.2	JAAOEH010002025.1
orf.12506	NODE_2075_truseq	1529-2878	OV.2	JAAOEH010002085.1
orf.12533	NODE_2079_truseq	1811-309	OV.2	JAAOEH010002089.1
orf.12543	NODE_2081_truseq	594-2003	OV.2	JAAOEH010002091.1
orf.12589	NODE_2089_truseq	2455-3738	OV.2	JAAOEH010002099.1
orf.12601	NODE_2091_truseq	1186-2595	OV.2	JAAOEH010002101.1
orf.12739	NODE_2114_truseq	2131-3486	OV.2	JAAOEH010002124.1
orf.12782	NODE_2121_truseq	2180-3643	OV.2	JAAOEH010002131.1
orf.12880	NODE_2137_truseq	2354-975	OV.2	JAAOEH010002147.1
orf.12912	NODE_2142_truseq	2277-898	OV.2	JAAOEH010002152.1
orf.12997	NODE_2157_truseq	601-1995	OV.2	JAAOEH010002167.1
orf.13056	NODE_2166_truseq	1785-415	OV.2	JAAOEH010002176.1
orf.13425	NODE_2228_truseq	1359-2618	OV.2	JAAOEH010002238.1
orf.13503	NODE_2241_truseq	2418-3872	OV.2	JAAOEH010002251.1
orf.13605	NODE_2258_truseq	1584-2918	OV.2	JAAOEH010002268.1
orf.13648	NODE_2265_truseq	2214-919	OV.2	JAAOEH010002275.1
orf.13989	NODE_2322_truseq	2052-3434	OV.2	JAAOEH010002332.1
orf.14235	NODE_2363_truseq	2127-3608	OV.2	JAAOEH010002373.1
orf.14256	NODE_2366_truseq	3161-1860	OV.2	JAAOEH010002376.1
orf.14317	NODE_2377_truseq	2233-3765	OV.2	JAAOEH010002387.1
orf.14325	NODE_2378_truseq	1752-3098	OV.2	JAAOEH010002388.1
orf.14435	NODE_2396_truseq	1456-278	OV.2	JAAOEH010002406.1
orf.14438	NODE_2397_truseq	776-2089	OV.2	JAAOEH010002407.1
orf.14525	NODE_2411_truseq	1539-277	OV.2	JAAOEH010002421.1
orf.14590	NODE_2422_truseq	2780-1458	OV.2	JAAOEH010002432.1
orf.14641	NODE_2431_truseq	1207-2586	OV.2	JAAOEH010002441.1
orf.14657	NODE_2433_truseq	1209-31	OV.2	JAAOEH010002443.1
orf.14664	NODE_2434_truseq	1916-555	OV.2	JAAOEH010002444.1
orf.14708	NODE_2442_truseq	596-1693	OV.2	JAAOEH010002452.1
orf.14713	NODE_2443_truseq	820-2256	OV.2	JAAOEH010002453.1
orf.14995	NODE_2490_truseq	2296-3528	OV.2	JAAOEH010002500.1
orf.15013	NODE_2493_truseq	1351-2751	OV.2	JAAOEH010002503.1
orf.15310	NODE_2542_truseq	2659-1358	OV.2	JAAOEH010002552.1
orf.15338	NODE_2547_truseq	1922-3250	OV.2	JAAOEH010002557.1
orf.15353	NODE_2549_truseq	1379-189	OV.2	JAAOEH010002559.1
orf.15426	NODE_2561_truseq	3045-1666	OV.2	JAAOEH010002571.1
orf.15581	NODE_2587_truseq	3072-1732	OV.2	JAAOEH010002597.1
orf.15649	NODE_2599_truseq	214-1665	OV.2	JAAOEH010002609.1
orf.15691	NODE_2606_truseq	901-2289	OV.2	JAAOEH010002616.1
orf.15767	NODE_2617_truseq	2116-779	OV.2	JAAOEH010002628.1
orf.15880	NODE_2636_truseq	1594-254	OV.2	JAAOEH010002647.1
orf.15969	NODE_2651_truseq	570-1901	OV.2	JAAOEH010002662.1
orf.16008	NODE_2657_truseq	3156-1810	OV.2	JAAOEH010002668.1
orf.16037	NODE_2662_truseq	2960-1749	OV.2	JAAOEH010002673.1
orf.16120	NODE_2676_truseq	3265-1793	OV.2	JAAOEH010002687.1
orf.16143	NODE_2680_truseq	1281-2450	OV.2	JAAOEH010002691.1
orf.16208	NODE_2691_truseq	2336-3445	OV.2	JAAOEH010002702.1
orf.16213	NODE_2692_truseq	898-2220	OV.2	JAAOEH010002703.1
orf.16586	NODE_2754_truseq	143-1447	OV.2	JAAOEH010002765.1
orf.16637	NODE_2761_truseq	1677-442	OV.2	JAAOEH010002773.1
orf.16899	NODE_2805_truseq	2091-3386	OV.2	JAAOEH010002817.1
orf.17026	NODE_2826_truseq	2858-1503	OV.2	JAAOEH010002838.1
orf.17208	NODE_2856_truseq	3217-1736	OV.2	JAAOEH010002868.1
orf.17543	NODE_2912_truseq	2482-1190	OV.2	JAAOEH010002924.1
orf.17972	NODE_2983_truseq	254-1744	OV.2	JAAOEH010002996.1
orf.18034	NODE_2993_truseq	2282-810	OV.2	JAAOEH010003006.1
orf.18259	NODE_3031_truseq	1714-3048	OV.2	JAAOEH010003044.1
orf.18301	NODE_3038_truseq	1333-2679	OV.2	JAAOEH010003051.1
orf.18308	NODE_3039_truseq	1964-3253	OV.2	JAAOEH010003052.1
orf.18376	NODE_3050_truseq	1612-149	OV.2	JAAOEH010003063.1
orf.18651	NODE_3096_truseq	1749-3137	OV.2	JAAOEH010003109.1
orf.18798	NODE_3120_truseq	3205-2087	OV.2	JAAOEH010003133.1
orf.19035	NODE_3160_truseq	12-1256	OV.2	JAAOEH010003173.1
orf.19351	NODE_3212_truseq	424-1677	OV.2	JAAOEH010003226.1
orf.19534	NODE_3242_truseq	1938-652	OV.2	JAAOEH010003256.1
orf.19551	NODE_3245_truseq	1407-2603	OV.2	JAAOEH010003259.1
orf.19597	NODE_3253_truseq	388-1785	OV.2	JAAOEH010003267.1
orf.19652	NODE_3262_truseq	293-1624	OV.2	JAAOEH010003276.1
orf.19659	NODE_3263_truseq	1053-2342	OV.2	JAAOEH010003277.1
orf.19752	NODE_3278_truseq	1516-53	OV.2	JAAOEH010003292.1
orf.20388	NODE_3384_truseq	1516-53	OV.2	JAAOEH010003398.1
orf.20451	NODE_3395_truseq	366-1694	OV.2	JAAOEH010003409.1
orf.20522	NODE_3407_truseq	5-1321	OV.2	JAAOEH010003421.1
orf.20758	NODE_3446_truseq	3099-1771	OV.2	JAAOEH010003460.1
orf.20811	NODE_26_clontech	1716-3095	OV.2	JAAOEH010003469.1
orf.21265	NODE_3530_truseq	55-1317	OV.2	JAAOEH010003545.1
orf.21575	NODE_3581_truseq	1554-85	OV.2	JAAOEH010003596.1
orf.21687	NODE_3600_truseq	1071-2468	OV.2	JAAOEH010003615.1
orf.21802	NODE_3619_truseq	2863-1523	OV.2	JAAOEH010003634.1
orf.21829	NODE_3624_truseq	739-2028	OV.2	JAAOEH010003639.1
orf.21916	NODE_3638_truseq	1594-413	OV.2	JAAOEH010003653.1
orf.22104	NODE_3669_truseq	1438-74	OV.2	JAAOEH010003684.1
orf.22109	NODE_3670_truseq	1310-3	OV.2	JAAOEH010003685.1
orf.22111	NODE_3671_truseq	1447-2745	OV.2	JAAOEH010003686.1
orf.22164	NODE_3679_truseq	1346-75	OV.2	JAAOEH010003694.1
orf.22303	NODE_3703_truseq	1141-2466	OV.2	JAAOEH010003718.1
orf.22376	NODE_3715_truseq	1460-2836	OV.2	JAAOEH010003730.1
orf.22717	NODE_3772_truseq	616-2061	OV.2	JAAOEH010003787.1
orf.22746	NODE_3776_truseq	2638-1238	OV.2	JAAOEH010003791.1
orf.22765	NODE_3780_truseq	625-2082	OV.2	JAAOEH010003795.1
orf.22991	NODE_3817_truseq	2235-991	OV.2	JAAOEH010003832.1
orf.23292	NODE_3867_truseq	1544-66	OV.2	JAAOEH010003882.1
orf.23347	NODE_3877_truseq	1078-2292	OV.2	JAAOEH010003892.1
orf.23901	NODE_3969_truseq	1407-2603	OV.2	JAAOEH010003984.1
orf.23943	NODE_3976_truseq	162-1496	OV.2	JAAOEH010003991.1
orf.24322	NODE_4039_truseq	2135-813	OV.2	JAAOEH010004054.1
orf.24435	NODE_4058_truseq	9-1445	OV.2	JAAOEH010004073.1
orf.24553	NODE_4078_truseq	1252-2592	OV.2	JAAOEH010004093.1
orf.24573	NODE_4081_truseq	1362-2552	OV.2	JAAOEH010004096.1
orf.24956	NODE_4144_truseq	1535-2803	OV.2	JAAOEH010004160.1
orf.25075	NODE_4164_truseq	1255-2607	OV.2	JAAOEH010004180.1
orf.25192	NODE_4183_truseq	2388-1036	OV.2	JAAOEH010004199.1
orf.25724	NODE_4272_truseq	1037-2476	OV.2	JAAOEH010004288.1
orf.25891	NODE_4300_truseq	1117-2577	OV.2	JAAOEH010004316.1
orf.25998	NODE_30_clontech	1204-14	OV.2	JAAOEH010004333.1
orf.26187	NODE_4348_truseq	399-1799	OV.2	JAAOEH010004365.1
orf.27003	NODE_4481_truseq	1560-2696	OV.2	JAAOEH010004501.1
orf.27627	NODE_4585_truseq	123-1460	OV.2	JAAOEH010004605.1
orf.27648	NODE_4588_truseq	1971-769	OV.2	JAAOEH010004608.1
orf.27673	NODE_4593_truseq	598-1953	OV.2	JAAOEH010004613.1
orf.27778	NODE_4610_truseq	1971-370	OV.2	JAAOEH010004630.1
orf.28131	NODE_4669_truseq	978-2336	OV.2	JAAOEH010004689.1
orf.28602	NODE_4746_truseq	2231-786	OV.2	JAAOEH010004767.1
orf.28848	NODE_4787_truseq	2595-1453	OV.2	JAAOEH010004808.1
orf.28911	NODE_4798_truseq	1317-2528	OV.2	JAAOEH010004819.1
orf.29025	NODE_4817_truseq	930-2258	OV.2	JAAOEH010004838.1
orf.29150	NODE_4837_truseq	830-2101	OV.2	JAAOEH010004859.1
orf.29192	NODE_4844_truseq	53-1447	OV.2	JAAOEH010004866.1
orf.29370	NODE_4873_truseq	2285-966	OV.2	JAAOEH010004895.1
orf.29473	NODE_4891_truseq	985-2322	OV.2	JAAOEH010004913.1
orf.29647	NODE_4917_truseq	1267-2487	OV.2	JAAOEH010004942.1
orf.29708	NODE_4927_truseq	1238-2485	OV.2	JAAOEH010004952.1
orf.29838	NODE_4948_truseq	1342-101	OV.2	JAAOEH010004973.1
orf.29989	NODE_4974_truseq	961-2478	OV.2	JAAOEH010004999.1
orf.30046	NODE_4983_truseq	2440-1037	OV.2	JAAOEH010005008.1
orf.30464	NODE_5053_truseq	785-2128	OV.2	JAAOEH010005078.1
orf.30796	NODE_5107_truseq	1442-225	OV.2	JAAOEH010005133.1
orf.31091	NODE_5155_truseq	2244-889	OV.2	JAAOEH010005182.1
orf.31380	NODE_5203_truseq	1845-469	OV.2	JAAOEH010005230.1
orf.31457	NODE_5216_truseq	2364-1078	OV.2	JAAOEH010005243.1
orf.31870	NODE_5283_truseq	2096-717	OV.2	JAAOEH010005312.1
orf.31999	NODE_5305_truseq	1126-2421	OV.2	JAAOEH010005334.1
orf.33074	NODE_5483_truseq	86-1480	OV.2	JAAOEH010005513.1
orf.33320	NODE_5523_truseq	923-2356	OV.2	JAAOEH010005554.1
orf.34474	NODE_5715_truseq	2302-959	OV.2	JAAOEH010005746.1
orf.34829	NODE_5774_truseq	1216-2	OV.2	JAAOEH010005805.1
orf.35056	NODE_5811_truseq	2049-718	OV.2	JAAOEH010005843.1
orf.35133	NODE_5824_truseq	900-2222	OV.2	JAAOEH010005856.1
orf.35679	NODE_5914_truseq	600-1880	OV.2	JAAOEH010005947.1
orf.36425	NODE_6038_truseq	1812-526	OV.2	JAAOEH010006071.1
orf.36601	NODE_6068_truseq	838-1965	OV.2	JAAOEH010006101.1
orf.36681	NODE_6081_truseq	195-1355	OV.2	JAAOEH010006114.1
orf.37528	NODE_6220_truseq	1712-294	OV.2	JAAOEH010006255.1
orf.37941	NODE_6288_truseq	441-1871	OV.2	JAAOEH010006324.1
orf.37953	NODE_52_clontech	654-2024	OV.2	JAAOEH010006326.1
orf.38025	NODE_6301_truseq	462-1898	OV.2	JAAOEH010006338.1
orf.38041	NODE_6304_truseq	898-2175	OV.2	JAAOEH010006341.1
orf.38741	NODE_6419_truseq	2153-870	OV.2	JAAOEH010006457.1
orf.39174	NODE_6491_truseq	1883-522	OV.2	JAAOEH010006529.1
orf.40809	NODE_6762_truseq	537-1811	OV.2	JAAOEH010006802.1
orf.41166	NODE_6821_truseq	2065-707	OV.2	JAAOEH010006861.1
orf.41560	NODE_6887_truseq	1646-303	OV.2	JAAOEH010006927.1
orf.42327	NODE_7015_truseq	945-2033	OV.2	JAAOEH010007055.1
orf.43200	NODE_7160_truseq	1804-323	OV.2	JAAOEH010007200.1
orf.43245	NODE_7168_truseq	429-1859	OV.2	JAAOEH010007208.1
orf.43324	NODE_7181_truseq	1482-70	OV.2	JAAOEH010007221.1
orf.43397	NODE_7193_truseq	1992-757	OV.2	JAAOEH010007233.1
orf.43544	NODE_7218_truseq	2-1276	OV.2	JAAOEH010007258.1
orf.43807	NODE_7262_truseq	511-1941	OV.2	JAAOEH010007302.1
orf.45122	NODE_7481_truseq	770-1948	OV.2	JAAOEH010007521.1
orf.45749	NODE_7584_truseq	1545-169	OV.2	JAAOEH010007625.1
orf.45755	NODE_7585_truseq	1929-577	OV.2	JAAOEH010007626.1
orf.45847	NODE_7601_truseq	73-1245	OV.2	JAAOEH010007642.1
orf.46201	NODE_7660_truseq	505-1839	OV.2	JAAOEH010007701.1
orf.46247	NODE_7667_truseq	1507-194	OV.2	JAAOEH010007708.1
orf.48261	NODE_8001_truseq	447-1706	OV.2	JAAOEH010008044.1
orf.49684	NODE_8237_truseq	1722-439	OV.2	JAAOEH010008281.1
orf.50432	NODE_8362_truseq	26-1234	OV.2	JAAOEH010008406.1
orf.50936	NODE_8446_truseq	686-1816	OV.2	JAAOEH010008490.1
orf.51483	NODE_8535_truseq	282-1736	OV.2	JAAOEH010008581.1
orf.51527	NODE_8542_truseq	1754-399	OV.2	JAAOEH010008588.1
orf.51950	NODE_8613_truseq	290-1612	OV.2	JAAOEH010008659.1
orf.52156	NODE_8647_truseq	1719-241	OV.2	JAAOEH010008693.1
orf.52941	NODE_71_clontech	321-1694	OV.2	JAAOEH010008824.1
orf.54138	NODE_8976_truseq	1605-298	OV.2	JAAOEH010009023.1
orf.55791	NODE_9250_truseq	21-1328	OV.2	JAAOEH010009299.1
orf.56105	NODE_9302_truseq	1372-20	OV.2	JAAOEH010009351.1
orf.56804	NODE_9419_truseq	35-1348	OV.2	JAAOEH010009468.1
orf.57390	NODE_9515_truseq	1413-73	OV.2	JAAOEH010009565.1
orf.57745	NODE_9575_truseq	211-1644	OV.2	JAAOEH010009625.1
orf.58183	NODE_9647_truseq	103-1593	OV.2	JAAOEH010009698.1
orf.58839	NODE_9756_truseq	63-1295	OV.2	JAAOEH010009807.1
orf.59554	NODE_9871_truseq	1593-214	OV.2	JAAOEH010009926.1
orf.63808	NODE_10573_truseq	1592-360	OV.2	JAAOEH010010634.1
orf.64008	NODE_10606_truseq	1583-300	OV.2	JAAOEH010010667.1
orf.64442	NODE_10679_truseq	305-1525	OV.2	JAAOEH010010740.1
orf.65851	NODE_10914_truseq	235-1431	OV.2	JAAOEH010010975.1
orf.67227	NODE_11142_truseq	63-1469	OV.2	JAAOEH010011204.1
orf.68541	NODE_11359_truseq	360-1523	OV.2	JAAOEH010011423.1
orf.68741	NODE_11392_truseq	1490-204	OV.2	JAAOEH010011456.1
orf.70384	NODE_11663_truseq	1318-107	OV.2	JAAOEH010011730.1
orf.70911	NODE_11750_truseq	21-1265	OV.2	JAAOEH010011818.1
orf.73137	NODE_12120_truseq	375-1475	OV.2	JAAOEH010012189.1
orf.73492	NODE_12179_truseq	1453-107	OV.2	JAAOEH010012248.1
orf.73742	NODE_12221_truseq	275-1468	OV.2	JAAOEH010012290.1
orf.73793	NODE_12229_truseq	1326-22	OV.2	JAAOEH010012298.1
orf.75299	NODE_12480_truseq	1439-252	OV.2	JAAOEH010012549.1
orf.75344	NODE_12488_truseq	11-1273	OV.2	JAAOEH010012557.1
orf.76976	NODE_12759_truseq	164-1396	OV.2	JAAOEH010012829.1
orf.77053	NODE_12772_truseq	1-1281	OV.2	JAAOEH010012842.1
orf.77638	NODE_12869_truseq	1204-23	OV.2	JAAOEH010012939.1
orf.77647	NODE_12871_truseq	1-1254	OV.2	JAAOEH010012941.1
orf.78303	NODE_12980_truseq	93-1415	OV.2	JAAOEH010013050.1
orf.81445	NODE_13500_truseq	10-1131	OV.2	JAAOEH010013574.1
orf.81832	NODE_13564_truseq	1361-33	OV.2	JAAOEH010013638.1
orf.85174	NODE_14118_truseq	1364-213	OV.2	JAAOEH010014195.1
orf.85500	NODE_14171_truseq	1231-2	OV.2	JAAOEH010014249.1
orf.87024	NODE_14425_truseq	1154-3	OV.2	JAAOEH010014503.1
orf.87883	NODE_14568_truseq	7-1296	OV.2	JAAOEH010014647.1
orf.91981	NODE_15244_truseq	1-1203	OV.2	JAAOEH010015330.1
orf.92447	NODE_15320_truseq	1239-10	OV.2	JAAOEH010015407.1
orf.93132	NODE_15432_truseq	1299-91	OV.2	JAAOEH010015520.1
orf.93169	NODE_15439_truseq	1-1083	OV.2	JAAOEH010015527.1
orf.95362	NODE_15803_truseq	1130-6	OV.2	JAAOEH010015891.1
orf.97115	NODE_16094_truseq	1272-7	OV.2	JAAOEH010016183.1
orf.99080	NODE_16421_truseq	107-1231	OV.2	JAAOEH010016511.1
orf.99545	NODE_16498_truseq	1262-6	OV.2	JAAOEH010016588.1
orf.107085	NODE_17744_truseq	21-1214	OV.2	JAAOEH010017844.1
orf.111745	NODE_18518_truseq	13-1143	OV.2	JAAOEH010018620.1
orf.112329	NODE_18614_truseq	9-1106	OV.2	JAAOEH010018716.1
orf.112797	NODE_18692_truseq	45-1181	OV.2	JAAOEH010018794.1
orf.117837	NODE_19526_truseq	24-1160	OV.2	JAAOEH010019633.1
orf.117920	NODE_19540_truseq	17-1162	OV.2	JAAOEH010019647.1
orf.118720	NODE_19673_truseq	1118-15	OV.2	JAAOEH010019780.1
orf.122519	NODE_20304_truseq	1156-2	OV.2	JAAOEH010020413.1
orf.125351	NODE_20773_truseq	1127-9	OV.2	JAAOEH010020885.1
orf.130247	NODE_21584_truseq	1065-55	OV.2	JAAOEH010021701.1
orf.171339	NODE_28384_truseq	3-1007	OV.2	JAAOEH010028547.1
orf.2291	NODE_379_truseq	5023-3620	OV.3	JAAOEH010000382.1
orf.2906	NODE_481_truseq	2294-3670	OV.3	JAAOEH010000485.1
orf.3306	NODE_547_truseq	3251-1671	OV.3	JAAOEH010000551.1
orf.3473	NODE_575_truseq	4461-3205	OV.3	JAAOEH010000579.1
orf.3501	NODE_580_truseq	1356-2819	OV.3	JAAOEH010000584.1
orf.3895	NODE_646_truseq	1393-2847	OV.3	JAAOEH010000650.1
orf.4264	NODE_707_truseq	4415-2895	OV.3	JAAOEH010000711.1
orf.4469	NODE_741_truseq	4583-3144	OV.3	JAAOEH010000745.1
orf.4534	NODE_752_truseq	3604-2207	OV.3	JAAOEH010000756.1
orf.4899	NODE_812_truseq	1179-2657	OV.3	JAAOEH010000817.1
orf.4951	NODE_821_truseq	1450-2937	OV.3	JAAOEH010000826.1
orf.4982	NODE_825_truseq	1658-3136	OV.3	JAAOEH010000831.1
orf.5396	NODE_893_truseq	1517-2965	OV.3	JAAOEH010000900.1
orf.5457	NODE_903_truseq	1497-2951	OV.3	JAAOEH010000910.1
orf.5817	NODE_962_truseq	1368-2732	OV.3	JAAOEH010000970.1
orf.5880	NODE_972_truseq	4025-2544	OV.3	JAAOEH010000980.1
orf.5912	NODE_978_truseq	2840-4264	OV.3	JAAOEH010000986.1
orf.6211	NODE_1028_truseq	1828-3336	OV.3	JAAOEH010001036.1
orf.6236	NODE_1032_truseq	1889-3367	OV.3	JAAOEH010001040.1
orf.6441	NODE_1066_truseq	1887-3362	OV.3	JAAOEH010001074.1
orf.6630	NODE_1097_truseq	3714-2596	OV.3	JAAOEH010001105.1
orf.6673	NODE_1105_truseq	1510-2640	OV.3	JAAOEH010001113.1
orf.6928	NODE_1147_truseq	3868-2309	OV.3	JAAOEH010001155.1
orf.6963	NODE_1153_truseq	1494-2981	OV.3	JAAOEH010001161.1
orf.6996	NODE_1158_truseq	3324-1915	OV.3	JAAOEH010001166.1
orf.7058	NODE_1169_truseq	1544-3043	OV.3	JAAOEH010001177.1
orf.7098	NODE_1175_truseq	3430-1961	OV.3	JAAOEH010001183.1
orf.7213	NODE_1195_truseq	1249-2646	OV.3	JAAOEH010001203.1
orf.7272	NODE_1204_truseq	3854-2301	OV.3	JAAOEH010001212.1
orf.7560	NODE_1252_truseq	3473-1986	OV.3	JAAOEH010001260.1
orf.7779	NODE_1289_truseq	1155-2297	OV.3	JAAOEH010001297.1
orf.7803	NODE_1293_truseq	1122-2600	OV.3	JAAOEH010001301.1
orf.8012	NODE_1328_truseq	1487-2998	OV.3	JAAOEH010001336.1
orf.8039	NODE_1332_truseq	3589-2174	OV.3	JAAOEH010001340.1
orf.8077	NODE_1339_truseq	1843-3318	OV.3	JAAOEH010001347.1
orf.8160	NODE_1351_truseq	4362-2977	OV.3	JAAOEH010001360.1
orf.8297	NODE_1373_truseq	3301-1802	OV.3	JAAOEH010001383.1
orf.8326	NODE_1378_truseq	3264-1831	OV.3	JAAOEH010001388.1
orf.8362	NODE_1384_truseq	3390-1912	OV.3	JAAOEH010001394.1
orf.8369	NODE_1385_truseq	3432-2167	OV.3	JAAOEH010001395.1
orf.8457	NODE_1400_truseq	1389-2843	OV.3	JAAOEH010001410.1
orf.8475	NODE_1403_truseq	1143-2609	OV.3	JAAOEH010001413.1
orf.8539	NODE_1414_truseq	1639-3096	OV.3	JAAOEH010001424.1
orf.8563	NODE_1418_truseq	1462-2946	OV.3	JAAOEH010001428.1
orf.8596	NODE_1423_truseq	3432-1912	OV.3	JAAOEH010001433.1
orf.8625	NODE_1428_truseq	1101-2423	OV.3	JAAOEH010001438.1
orf.8822	NODE_1461_truseq	1124-2542	OV.3	JAAOEH010001471.1
orf.8859	NODE_1467_truseq	1458-2930	OV.3	JAAOEH010001477.1
orf.9093	NODE_1506_truseq	1479-2975	OV.3	JAAOEH010001516.1
orf.9178	NODE_1520_truseq	3254-1812	OV.3	JAAOEH010001530.1
orf.9203	NODE_1524_truseq	3171-1696	OV.3	JAAOEH010001534.1
orf.9264	NODE_1534_truseq	3299-1731	OV.3	JAAOEH010001544.1
orf.9268	NODE_1535_truseq	2607-1174	OV.3	JAAOEH010001545.1
orf.9380	NODE_1554_truseq	1244-2659	OV.3	JAAOEH010001564.1
orf.9404	NODE_1558_truseq	1118-2578	OV.3	JAAOEH010001568.1
orf.9477	NODE_1570_truseq	1245-2675	OV.3	JAAOEH010001580.1
orf.9508	NODE_1575_truseq	3354-1819	OV.3	JAAOEH010001585.1
orf.9671	NODE_1602_truseq	3343-1838	OV.3	JAAOEH010001612.1
orf.9676	NODE_1603_truseq	3095-1605	OV.3	JAAOEH010001613.1
orf.9764	NODE_1618_truseq	1445-3022	OV.3	JAAOEH010001628.1
orf.9809	NODE_1625_truseq	3187-1667	OV.3	JAAOEH010001635.1
orf.9950	NODE_1649_truseq	1367-2839	OV.3	JAAOEH010001659.1
orf.10169	NODE_1685_truseq	3088-1646	OV.3	JAAOEH010001695.1
orf.10387	NODE_1722_truseq	1183-2628	OV.3	JAAOEH010001732.1
orf.10398	NODE_1723_truseq	3121-1622	OV.3	JAAOEH010001733.1
orf.10458	NODE_1733_truseq	2964-1408	OV.3	JAAOEH010001743.1
orf.10517	NODE_1743_truseq	3222-1741	OV.3	JAAOEH010001753.1
orf.10649	NODE_1765_truseq	3062-1566	OV.3	JAAOEH010001775.1
orf.10675	NODE_1770_truseq	1156-2610	OV.3	JAAOEH010001780.1
orf.10825	NODE_1795_truseq	1306-2757	OV.3	JAAOEH010001805.1
orf.10841	NODE_1797_truseq	3187-1724	OV.3	JAAOEH010001807.1
orf.10901	NODE_1807_truseq	3182-1752	OV.3	JAAOEH010001817.1
orf.11077	NODE_1837_truseq	1309-2760	OV.3	JAAOEH010001847.1
orf.11109	NODE_1842_truseq	1131-2618	OV.3	JAAOEH010001852.1
orf.11196	NODE_1856_truseq	2814-1336	OV.3	JAAOEH010001866.1
orf.11220	NODE_1860_truseq	2710-1226	OV.3	JAAOEH010001870.1
orf.11319	NODE_1877_truseq	1392-2669	OV.3	JAAOEH010001887.1
orf.11392	NODE_1889_truseq	2876-1437	OV.3	JAAOEH010001899.1
orf.11412	NODE_1892_truseq	2943-1495	OV.3	JAAOEH010001902.1
orf.11427	NODE_1895_truseq	1320-2726	OV.3	JAAOEH010001905.1
orf.11515	NODE_1910_truseq	1117-2598	OV.3	JAAOEH010001920.1
orf.11630	NODE_1929_truseq	1220-2623	OV.3	JAAOEH010001939.1
orf.11650	NODE_1932_truseq	3419-1956	OV.3	JAAOEH010001942.1
orf.11698	NODE_1940_truseq	2361-946	OV.3	JAAOEH010001950.1
orf.11757	NODE_1950_truseq	1209-2693	OV.3	JAAOEH010001960.1
orf.11787	NODE_1955_truseq	1392-2912	OV.3	JAAOEH010001965.1
orf.11851	NODE_1966_truseq	1273-2775	OV.3	JAAOEH010001976.1
orf.11885	NODE_1971_truseq	3032-1512	OV.3	JAAOEH010001981.1
orf.11957	NODE_1983_truseq	2628-1228	OV.3	JAAOEH010001993.1
orf.11968	NODE_1985_truseq	2853-1489	OV.3	JAAOEH010001995.1
orf.11992	NODE_1989_truseq	2963-1545	OV.3	JAAOEH010001999.1
orf.12269	NODE_2035_truseq	2211-706	OV.3	JAAOEH010002045.1
orf.12306	NODE_2041_truseq	2722-1295	OV.3	JAAOEH010002051.1
orf.12429	NODE_2062_truseq	1038-2411	OV.3	JAAOEH010002072.1
orf.12468	NODE_2068_truseq	2613-1384	OV.3	JAAOEH010002078.1
orf.12863	NODE_2134_truseq	2847-1402	OV.3	JAAOEH010002144.1
orf.12934	NODE_2146_truseq	2835-1396	OV.3	JAAOEH010002156.1
orf.13042	NODE_2164_truseq	2797-1289	OV.3	JAAOEH010002174.1
orf.13171	NODE_2186_truseq	1303-2703	OV.3	JAAOEH010002196.1
orf.13459	NODE_2234_truseq	1153-2604	OV.3	JAAOEH010002244.1
orf.13522	NODE_2244_truseq	2414-927	OV.3	JAAOEH010002254.1
orf.13562	NODE_2251_truseq	371-1909	OV.3	JAAOEH010002261.1
orf.13694	NODE_2273_truseq	1532-2854	OV.3	JAAOEH010002283.1
orf.13718	NODE_2277_truseq	1370-2764	OV.3	JAAOEH010002287.1
orf.13822	NODE_2294_truseq	2804-1332	OV.3	JAAOEH010002304.1
orf.14039	NODE_2330_truseq	2655-1159	OV.3	JAAOEH010002340.1
orf.14339	NODE_2380_truseq	2845-1415	OV.3	JAAOEH010002390.1
orf.14494	NODE_2406_truseq	2396-978	OV.3	JAAOEH010002416.1
orf.14760	NODE_2450_truseq	3008-1542	OV.3	JAAOEH010002460.1
orf.14770	NODE_2452_truseq	3099-1654	OV.3	JAAOEH010002462.1
orf.14786	NODE_2455_truseq	1433-2890	OV.3	JAAOEH010002465.1
orf.14879	NODE_2470_truseq	2684-1302	OV.3	JAAOEH010002480.1
orf.15431	NODE_2562_truseq	2488-1031	OV.3	JAAOEH010002572.1
orf.15504	NODE_2574_truseq	2806-1367	OV.3	JAAOEH010002584.1
orf.15622	NODE_2594_truseq	2147-630	OV.3	JAAOEH010002604.1
orf.15825	NODE_2627_truseq	1317-2828	OV.3	JAAOEH010002638.1
orf.15947	NODE_2647_truseq	3295-1793	OV.3	JAAOEH010002658.1
orf.16089	NODE_2671_truseq	1275-2651	OV.3	JAAOEH010002682.1
orf.16337	NODE_2712_truseq	2172-811	OV.3	JAAOEH010002723.1
orf.16384	NODE_2720_truseq	3081-1627	OV.3	JAAOEH010002731.1
orf.16655	NODE_2764_truseq	2462-906	OV.3	JAAOEH010002776.1
orf.16741	NODE_2779_truseq	1165-2619	OV.3	JAAOEH010002791.1
orf.16749	NODE_2780_truseq	975-2192	OV.3	JAAOEH010002792.1
orf.16759	NODE_2782_truseq	1162-2511	OV.3	JAAOEH010002794.1
orf.17082	NODE_2835_truseq	2388-1012	OV.3	JAAOEH010002847.1
orf.17752	NODE_2947_truseq	1909-662	OV.3	JAAOEH010002959.1
orf.17769	NODE_2950_truseq	1698-3188	OV.3	JAAOEH010002962.1
orf.17804	NODE_2956_truseq	281-1771	OV.3	JAAOEH010002968.1
orf.17938	NODE_2977_truseq	2041-566	OV.3	JAAOEH010002990.1
orf.18145	NODE_3012_truseq	1468-2601	OV.3	JAAOEH010003025.1
orf.18619	NODE_3091_truseq	1369-2793	OV.3	JAAOEH010003104.1
orf.18670	NODE_3099_truseq	3320-1797	OV.3	JAAOEH010003112.1
orf.18777	NODE_3117_truseq	1101-2579	OV.3	JAAOEH010003130.1
orf.18925	NODE_3142_truseq	1294-2748	OV.3	JAAOEH010003155.1
orf.19226	NODE_3191_truseq	1139-2575	OV.3	JAAOEH010003205.1
orf.19250	NODE_3195_truseq	1430-2881	OV.3	JAAOEH010003209.1
orf.19333	NODE_3209_truseq	1180-2631	OV.3	JAAOEH010003223.1
orf.19625	NODE_3257_truseq	2502-1015	OV.3	JAAOEH010003271.1
orf.19879	NODE_3300_truseq	1111-2577	OV.3	JAAOEH010003314.1
orf.19968	NODE_3314_truseq	2063-603	OV.3	JAAOEH010003328.1
orf.20120	NODE_3340_truseq	1382-2860	OV.3	JAAOEH010003354.1
orf.20303	NODE_3370_truseq	2031-550	OV.3	JAAOEH010003384.1
orf.20620	NODE_3423_truseq	1993-533	OV.3	JAAOEH010003437.1
orf.20770	NODE_3448_truseq	2725-1292	OV.3	JAAOEH010003462.1
orf.21287	NODE_3533_truseq	1831-416	OV.3	JAAOEH010003548.1
orf.21400	NODE_3552_truseq	1907-342	OV.3	JAAOEH010003567.1
orf.21488	NODE_3567_truseq	14-1261	OV.3	JAAOEH010003582.1
orf.21734	NODE_3608_truseq	1139-2548	OV.3	JAAOEH010003623.1
orf.21987	NODE_3650_truseq	534-1979	OV.3	JAAOEH010003665.1
orf.22261	NODE_3696_truseq	1153-2637	OV.3	JAAOEH010003711.1
orf.22440	NODE_3725_truseq	1687-194	OV.3	JAAOEH010003740.1
orf.22610	NODE_3754_truseq	2-1552	OV.3	JAAOEH010003769.1
orf.22644	NODE_3759_truseq	1881-415	OV.3	JAAOEH010003774.1
orf.22703	NODE_3769_truseq	1876-410	OV.3	JAAOEH010003784.1
orf.22993	NODE_3818_truseq	1171-2634	OV.3	JAAOEH010003833.1
orf.23201	NODE_3852_truseq	1357-2	OV.3	JAAOEH010003867.1
orf.23204	NODE_3853_truseq	1190-2665	OV.3	JAAOEH010003868.1
orf.23397	NODE_3885_truseq	1104-2579	OV.3	JAAOEH010003900.1
orf.23403	NODE_3886_truseq	1188-2669	OV.3	JAAOEH010003901.1
orf.23600	NODE_3919_truseq	1229-2671	OV.3	JAAOEH010003934.1
orf.23682	NODE_3932_truseq	1798-314	OV.3	JAAOEH010003947.1
orf.23818	NODE_3955_truseq	1759-278	OV.3	JAAOEH010003970.1
orf.23875	NODE_3965_truseq	1084-2535	OV.3	JAAOEH010003980.1
orf.24115	NODE_4005_truseq	1135-2616	OV.3	JAAOEH010004020.1
orf.24165	NODE_4013_truseq	1095-2552	OV.3	JAAOEH010004028.1
orf.24308	NODE_4037_truseq	1094-2560	OV.3	JAAOEH010004052.1
orf.24358	NODE_4045_truseq	1633-125	OV.3	JAAOEH010004060.1
orf.24428	NODE_4057_truseq	1097-2590	OV.3	JAAOEH010004072.1
orf.24450	NODE_4060_truseq	1704-232	OV.3	JAAOEH010004075.1
orf.24694	NODE_4100_truseq	1704-226	OV.3	JAAOEH010004116.1
orf.24802	NODE_4118_truseq	1623-136	OV.3	JAAOEH010004134.1
orf.24845	NODE_4125_truseq	1677-214	OV.3	JAAOEH010004141.1
orf.24849	NODE_4126_truseq	1110-2585	OV.3	JAAOEH010004142.1
orf.24906	NODE_4135_truseq	1720-251	OV.3	JAAOEH010004151.1
orf.24932	NODE_4140_truseq	1139-2611	OV.3	JAAOEH010004156.1
orf.24974	NODE_4147_truseq	1127-2572	OV.3	JAAOEH010004163.1
orf.25004	NODE_4152_truseq	1118-2560	OV.3	JAAOEH010004168.1
orf.25084	NODE_4165_truseq	1697-219	OV.3	JAAOEH010004181.1
orf.25119	NODE_4171_truseq	1122-2585	OV.3	JAAOEH010004187.1
orf.25158	NODE_4177_truseq	1676-183	OV.3	JAAOEH010004193.1
orf.25181	NODE_4181_truseq	1685-210	OV.3	JAAOEH010004197.1
orf.25206	NODE_4185_truseq	1659-190	OV.3	JAAOEH010004201.1
orf.25213	NODE_4187_truseq	1105-2574	OV.3	JAAOEH010004203.1
orf.25228	NODE_4189_truseq	2789-1452	OV.3	JAAOEH010004205.1
orf.25272	NODE_4196_truseq	1651-170	OV.3	JAAOEH010004212.1
orf.25275	NODE_4197_truseq	1131-2603	OV.3	JAAOEH010004213.1
orf.25283	NODE_4198_truseq	1700-213	OV.3	JAAOEH010004214.1
orf.25297	NODE_4201_truseq	1126-2604	OV.3	JAAOEH010004217.1
orf.25397	NODE_4217_truseq	1690-263	OV.3	JAAOEH010004233.1
orf.25425	NODE_4222_truseq	1131-2606	OV.3	JAAOEH010004238.1
orf.25453	NODE_4227_truseq	1081-2568	OV.3	JAAOEH010004243.1
orf.25469	NODE_4229_truseq	2777-1452	OV.3	JAAOEH010004245.1
orf.25482	NODE_4231_truseq	1692-199	OV.3	JAAOEH010004247.1
orf.25496	NODE_4234_truseq	710-2182	OV.3	JAAOEH010004250.1
orf.25539	NODE_4241_truseq	1119-2615	OV.3	JAAOEH010004257.1
orf.25585	NODE_4249_truseq	1108-2577	OV.3	JAAOEH010004265.1
orf.25648	NODE_4259_truseq	1658-186	OV.3	JAAOEH010004275.1
orf.25692	NODE_4266_truseq	1708-218	OV.3	JAAOEH010004282.1
orf.25739	NODE_4274_truseq	1679-186	OV.3	JAAOEH010004290.1
orf.25792	NODE_4283_truseq	1630-176	OV.3	JAAOEH010004299.1
orf.25803	NODE_4285_truseq	1077-2549	OV.3	JAAOEH010004301.1
orf.25817	NODE_4287_truseq	1610-132	OV.3	JAAOEH010004303.1
orf.25838	NODE_4291_truseq	1124-2599	OV.3	JAAOEH010004307.1
orf.25848	NODE_4292_truseq	1625-171	OV.3	JAAOEH010004308.1
orf.25899	NODE_4301_truseq	1095-2573	OV.3	JAAOEH010004317.1
orf.25953	NODE_4310_truseq	1125-2603	OV.3	JAAOEH010004326.1
orf.25984	NODE_4315_truseq	1632-181	OV.3	JAAOEH010004331.1
orf.26068	NODE_4328_truseq	1624-140	OV.3	JAAOEH010004345.1
orf.26073	NODE_4329_truseq	1095-2573	OV.3	JAAOEH010004346.1
orf.26098	NODE_4333_truseq	1623-151	OV.3	JAAOEH010004350.1
orf.26111	NODE_4335_truseq	1651-182	OV.3	JAAOEH010004352.1
orf.26181	NODE_4347_truseq	1104-2480	OV.3	JAAOEH010004364.1
orf.26247	NODE_4358_truseq	1191-2654	OV.3	JAAOEH010004375.1
orf.26265	NODE_4361_truseq	1095-2579	OV.3	JAAOEH010004378.1
orf.26368	NODE_4377_truseq	1603-143	OV.3	JAAOEH010004395.1
orf.26433	NODE_4388_truseq	612-2054	OV.3	JAAOEH010004406.1
orf.26451	NODE_4391_truseq	1104-2579	OV.3	JAAOEH010004409.1
orf.26484	NODE_4396_truseq	2034-589	OV.3	JAAOEH010004414.1
orf.26719	NODE_4435_truseq	1537-2709	OV.3	JAAOEH010004454.1
orf.26914	NODE_4466_truseq	1634-168	OV.3	JAAOEH010004486.1
orf.26919	NODE_4467_truseq	1152-2606	OV.3	JAAOEH010004487.1
orf.26971	NODE_4476_truseq	1135-2598	OV.3	JAAOEH010004496.1
orf.27132	NODE_4502_truseq	1624-134	OV.3	JAAOEH010004522.1
orf.27188	NODE_4512_truseq	1424-2686	OV.3	JAAOEH010004532.1
orf.27226	NODE_4518_truseq	1552-101	OV.3	JAAOEH010004538.1
orf.27232	NODE_4519_truseq	1594-140	OV.3	JAAOEH010004539.1
orf.27410	NODE_4549_truseq	1094-2617	OV.3	JAAOEH010004569.1
orf.27498	NODE_4563_truseq	1566-100	OV.3	JAAOEH010004583.1
orf.27642	NODE_4587_truseq	1542-67	OV.3	JAAOEH010004607.1
orf.27747	NODE_4605_truseq	1368-2657	OV.3	JAAOEH010004625.1
orf.28288	NODE_4695_truseq	2347-848	OV.3	JAAOEH010004715.1
orf.28420	NODE_4717_truseq	1537-68	OV.3	JAAOEH010004737.1
orf.28490	NODE_4728_truseq	1403-2590	OV.3	JAAOEH010004749.1
orf.28533	NODE_4735_truseq	885-2339	OV.3	JAAOEH010004756.1
orf.28565	NODE_4740_truseq	1672-182	OV.3	JAAOEH010004761.1
orf.28755	NODE_4772_truseq	885-2339	OV.3	JAAOEH010004793.1
orf.29156	NODE_4838_truseq	1007-2461	OV.3	JAAOEH010004860.1
orf.29237	NODE_4851_truseq	1230-31	OV.3	JAAOEH010004873.1
orf.29381	NODE_4875_truseq	1625-132	OV.3	JAAOEH010004897.1
orf.29491	NODE_4894_truseq	850-2331	OV.3	JAAOEH010004916.1
orf.29522	NODE_4899_truseq	941-2431	OV.3	JAAOEH010004921.1
orf.29883	NODE_4956_truseq	3-1178	OV.3	JAAOEH010004981.1
orf.29956	NODE_4968_truseq	1611-154	OV.3	JAAOEH010004993.1
orf.30495	NODE_5058_truseq	840-2288	OV.3	JAAOEH010005083.1
orf.30725	NODE_5095_truseq	1249-38	OV.3	JAAOEH010005121.1
orf.30938	NODE_5130_truseq	2-1120	OV.3	JAAOEH010005157.1
orf.31431	NODE_5212_truseq	1086-2396	OV.3	JAAOEH010005239.1
orf.31891	NODE_5287_truseq	322-1584	OV.3	JAAOEH010005316.1
orf.31968	NODE_5299_truseq	1704-238	OV.3	JAAOEH010005328.1
orf.31993	NODE_5304_truseq	922-2355	OV.3	JAAOEH010005333.1
orf.32076	NODE_5317_truseq	1592-105	OV.3	JAAOEH010005346.1
orf.32929	NODE_5459_truseq	718-2226	OV.3	JAAOEH010005489.1
orf.33378	NODE_5532_truseq	1980-541	OV.3	JAAOEH010005563.1
orf.33672	NODE_5581_truseq	1197-4	OV.3	JAAOEH010005612.1
orf.33834	NODE_5608_truseq	1669-230	OV.3	JAAOEH010005639.1
orf.33943	NODE_5627_truseq	562-2121	OV.3	JAAOEH010005658.1
orf.34192	NODE_5668_truseq	1193-3	OV.3	JAAOEH010005699.1
orf.34211	NODE_5671_truseq	1830-328	OV.3	JAAOEH010005702.1
orf.34421	NODE_5706_truseq	1691-219	OV.3	JAAOEH010005737.1
orf.34852	NODE_5778_truseq	1561-137	OV.3	JAAOEH010005809.1
orf.35026	NODE_5806_truseq	1836-307	OV.3	JAAOEH010005838.1
orf.35119	NODE_5822_truseq	943-2280	OV.3	JAAOEH010005854.1
orf.35687	NODE_5915_truseq	1660-191	OV.3	JAAOEH010005948.1
orf.36006	NODE_5968_truseq	1705-227	OV.3	JAAOEH010006001.1
orf.36092	NODE_5983_truseq	1118-2254	OV.3	JAAOEH010006016.1
orf.36224	NODE_6005_truseq	1115-2248	OV.3	JAAOEH010006038.1
orf.36494	NODE_6050_truseq	344-1807	OV.3	JAAOEH010006083.1
orf.36611	NODE_6069_truseq	1264-2	OV.3	JAAOEH010006102.1
orf.36921	NODE_6120_truseq	675-2114	OV.3	JAAOEH010006154.1
orf.37114	NODE_6152_truseq	1637-129	OV.3	JAAOEH010006186.1
orf.37478	NODE_6212_truseq	173-1645	OV.3	JAAOEH010006247.1
orf.37699	NODE_6249_truseq	565-2019	OV.3	JAAOEH010006284.1
orf.38435	NODE_6368_truseq	1191-1	OV.3	JAAOEH010006406.1
orf.38593	NODE_6395_truseq	550-2007	OV.3	JAAOEH010006433.1
orf.38689	NODE_6411_truseq	613-2085	OV.3	JAAOEH010006449.1
orf.39050	NODE_6471_truseq	473-1951	OV.3	JAAOEH010006509.1
orf.39062	NODE_6473_truseq	497-1966	OV.3	JAAOEH010006511.1
orf.39220	NODE_6499_truseq	1485-34	OV.3	JAAOEH010006537.1
orf.39429	NODE_6534_truseq	24-1304	OV.3	JAAOEH010006572.1
orf.39617	NODE_6565_truseq	1701-214	OV.3	JAAOEH010006603.1
orf.40863	NODE_6771_truseq	474-1940	OV.3	JAAOEH010006811.1
orf.40943	NODE_6784_truseq	1303-2	OV.3	JAAOEH010006824.1
orf.41796	NODE_6926_truseq	1588-119	OV.3	JAAOEH010006966.1
orf.42526	NODE_7048_truseq	1609-155	OV.3	JAAOEH010007088.1
orf.43648	NODE_7235_truseq	1672-203	OV.3	JAAOEH010007275.1
orf.44487	NODE_7375_truseq	300-1712	OV.3	JAAOEH010007415.1
orf.44945	NODE_7451_truseq	1669-212	OV.3	JAAOEH010007491.1
orf.45012	NODE_7462_truseq	1696-221	OV.3	JAAOEH010007502.1
orf.45910	NODE_7611_truseq	1611-139	OV.3	JAAOEH010007652.1
orf.46278	NODE_7672_truseq	1340-3	OV.3	JAAOEH010007713.1
orf.46433	NODE_7698_truseq	1624-182	OV.3	JAAOEH010007739.1
orf.47263	NODE_7836_truseq	247-1737	OV.3	JAAOEH010007878.1
orf.47665	NODE_7902_truseq	277-1734	OV.3	JAAOEH010007945.1
orf.47825	NODE_7928_truseq	1592-180	OV.3	JAAOEH010007971.1
orf.48215	NODE_7993_truseq	1639-176	OV.3	JAAOEH010008036.1
orf.48429	NODE_8029_truseq	663-1859	OV.3	JAAOEH010008072.1
orf.48881	NODE_8104_truseq	1860-568	OV.3	JAAOEH010008147.1
orf.49114	NODE_8143_truseq	1604-78	OV.3	JAAOEH010008186.1
orf.49309	NODE_8176_truseq	58-1542	OV.3	JAAOEH010008219.1
orf.49456	NODE_8199_truseq	1479-4	OV.3	JAAOEH010008243.1
orf.50093	NODE_8305_truseq	1284-1	OV.3	JAAOEH010008349.1
orf.50345	NODE_8347_truseq	1684-203	OV.3	JAAOEH010008391.1
orf.50785	NODE_8421_truseq	490-1785	OV.3	JAAOEH010008465.1
orf.50901	NODE_8440_truseq	129-1607	OV.3	JAAOEH010008484.1
orf.52034	NODE_8627_truseq	677-1789	OV.3	JAAOEH010008673.1
orf.52513	NODE_8707_truseq	163-1626	OV.3	JAAOEH010008753.1
orf.52925	NODE_8775_truseq	1634-138	OV.3	JAAOEH010008821.1
orf.54052	NODE_8962_truseq	1329-4	OV.3	JAAOEH010009009.1
orf.55024	NODE_9123_truseq	1613-138	OV.3	JAAOEH010009171.1
orf.55184	NODE_9150_truseq	137-1603	OV.3	JAAOEH010009198.1
orf.55197	NODE_9152_truseq	405-1622	OV.3	JAAOEH010009200.1
orf.55417	NODE_9189_truseq	82-1557	OV.3	JAAOEH010009237.1
orf.55740	NODE_9241_truseq	1719-289	OV.3	JAAOEH010009290.1
orf.56907	NODE_9436_truseq	111-1619	OV.3	JAAOEH010009485.1
orf.57544	NODE_9541_truseq	1600-119	OV.3	JAAOEH010009591.1
orf.58972	NODE_9778_truseq	1659-94	OV.3	JAAOEH010009829.1
orf.59557	NODE_9872_truseq	331-1635	OV.3	JAAOEH010009927.1
orf.60214	NODE_9981_truseq	1643-201	OV.3	JAAOEH010010036.1
orf.60880	NODE_10091_truseq	1199-3	OV.3	JAAOEH010010147.1
orf.61494	NODE_10192_truseq	1617-373	OV.3	JAAOEH010010249.1
orf.61680	NODE_10223_truseq	1621-344	OV.3	JAAOEH010010280.1
orf.62536	NODE_10366_truseq	1600-314	OV.3	JAAOEH010010423.1
orf.64312	NODE_10657_truseq	1577-225	OV.3	JAAOEH010010718.1
orf.64939	NODE_10762_truseq	1-1416	OV.3	JAAOEH010010823.1
orf.65614	NODE_10874_truseq	1187-3	OV.3	JAAOEH010010935.1
orf.65661	NODE_10882_truseq	3-1475	OV.3	JAAOEH010010943.1
orf.66562	NODE_11031_truseq	1547-186	OV.3	JAAOEH010011093.1
orf.67253	NODE_11146_truseq	1544-390	OV.3	JAAOEH010011208.1
orf.68377	NODE_11332_truseq	211-1530	OV.3	JAAOEH010011396.1
orf.68398	NODE_11335_truseq	1524-292	OV.3	JAAOEH010011399.1
orf.70314	NODE_11651_truseq	1505-198	OV.3	JAAOEH010011718.1
orf.71443	NODE_11839_truseq	25-1332	OV.3	JAAOEH010011907.1
orf.71833	NODE_11904_truseq	322-1485	OV.3	JAAOEH010011972.1
orf.72335	NODE_11987_truseq	1357-83	OV.3	JAAOEH010012055.1
orf.73236	NODE_12136_truseq	1439-171	OV.3	JAAOEH010012205.1
orf.73657	NODE_12207_truseq	1-1281	OV.3	JAAOEH010012276.1
orf.73723	NODE_12218_truseq	7-1161	OV.3	JAAOEH010012287.1
orf.75995	NODE_12596_truseq	1444-179	OV.3	JAAOEH010012665.1
orf.77552	NODE_12855_truseq	11-1177	OV.3	JAAOEH010012925.1
orf.77908	NODE_12914_truseq	1423-197	OV.3	JAAOEH010012984.1
orf.78065	NODE_12940_truseq	1295-27	OV.3	JAAOEH010013010.1
orf.81631	NODE_13531_truseq	28-1392	OV.3	JAAOEH010013605.1
orf.82109	NODE_13609_truseq	1388-222	OV.3	JAAOEH010013684.1
orf.82965	NODE_13751_truseq	9-1364	OV.3	JAAOEH010013827.1
orf.83373	NODE_13818_truseq	102-1376	OV.3	JAAOEH010013895.1
orf.85025	NODE_14093_truseq	1365-142	OV.3	JAAOEH010014170.1
orf.86516	NODE_14341_truseq	2-1237	OV.3	JAAOEH010014419.1
orf.87007	NODE_14423_truseq	1-1104	OV.3	JAAOEH010014501.1
orf.87499	NODE_14505_truseq	67-1344	OV.3	JAAOEH010014583.1
orf.89078	NODE_14763_truseq	53-1312	OV.3	JAAOEH010014846.1
orf.89224	NODE_14786_truseq	1334-48	OV.3	JAAOEH010014870.1
orf.91420	NODE_15150_truseq	1291-149	OV.3	JAAOEH010015236.1
orf.93501	NODE_15494_truseq	9-1148	OV.3	JAAOEH010015582.1
orf.93942	NODE_15567_truseq	1245-1	OV.3	JAAOEH010015655.1
orf.96075	NODE_15922_truseq	3-1202	OV.3	JAAOEH010016010.1
orf.100074	NODE_16583_truseq	1246-74	OV.3	JAAOEH010016675.1
orf.100558	NODE_16664_truseq	1254-67	OV.3	JAAOEH010016756.1
orf.100942	NODE_16728_truseq	1258-74	OV.3	JAAOEH010016820.1
orf.102671	NODE_17016_truseq	1241-3	OV.3	JAAOEH010017108.1
orf.111214	NODE_18429_truseq	1202-63	OV.3	JAAOEH010018531.1
orf.115235	NODE_19096_truseq	1172-3	OV.3	JAAOEH010019199.1
orf.119254	NODE_19762_truseq	1167-31	OV.3	JAAOEH010019869.1
orf.127303	NODE_21096_truseq	1-1137	OV.3	JAAOEH010021211.1
orf.130313	NODE_21595_truseq	1119-1	OV.3	JAAOEH010021712.1
orf.130579	NODE_21640_truseq	1-1125	OV.3	JAAOEH010021757.1
orf.52	NODE_9_truseq	2503-1076	OV.4	JAAOEH010000009.1
orf.1371	NODE_227_truseq	4224-5672	OV.4	JAAOEH010000229.1
orf.2628	NODE_435_truseq	1942-422	OV.4	JAAOEH010000438.1
orf.3017	NODE_499_truseq	1912-350	OV.4	JAAOEH010000503.1
orf.3211	NODE_532_truseq	4894-6021	OV.4	JAAOEH010000536.1
orf.3676	NODE_609_truseq	1653-418	OV.4	JAAOEH010000613.1
orf.3941	NODE_653_truseq	3413-2073	OV.4	JAAOEH010000657.1
orf.4088	NODE_678_truseq	2132-3565	OV.4	JAAOEH010000682.1
orf.4301	NODE_713_truseq	1530-211	OV.4	JAAOEH010000717.1
orf.4307	NODE_714_truseq	2133-694	OV.4	JAAOEH010000718.1
orf.4414	NODE_732_truseq	1750-533	OV.4	JAAOEH010000736.1
orf.4637	NODE_769_truseq	3125-1680	OV.4	JAAOEH010000773.1
orf.4669	NODE_774_truseq	2494-3873	OV.4	JAAOEH010000779.1
orf.4854	NODE_804_truseq	1588-434	OV.4	JAAOEH010000809.1
orf.5264	NODE_871_truseq	2819-4288	OV.4	JAAOEH010000878.1
orf.5273	NODE_872_truseq	1789-479	OV.4	JAAOEH010000879.1
orf.5344	NODE_884_truseq	3229-1832	OV.4	JAAOEH010000891.1
orf.5663	NODE_936_truseq	3549-2188	OV.4	JAAOEH010000944.1
orf.6328	NODE_1047_truseq	2136-742	OV.4	JAAOEH010001055.1
orf.6374	NODE_1055_truseq	3665-5032	OV.4	JAAOEH010001063.1
orf.6511	NODE_1078_truseq	3571-5013	OV.4	JAAOEH010001086.1
orf.6734	NODE_1115_truseq	2108-3589	OV.4	JAAOEH010001123.1
orf.6870	NODE_1137_truseq	1589-153	OV.4	JAAOEH010001145.1
orf.6899	NODE_1142_truseq	2805-1417	OV.4	JAAOEH010001150.1
orf.6989	NODE_1157_truseq	1859-420	OV.4	JAAOEH010001165.1
orf.7139	NODE_1182_truseq	1674-199	OV.4	JAAOEH010001190.1
orf.7293	NODE_1208_truseq	3192-4724	OV.4	JAAOEH010001216.1
orf.7464	NODE_1236_truseq	1947-454	OV.4	JAAOEH010001244.1
orf.7995	NODE_1325_truseq	3246-4664	OV.4	JAAOEH010001333.1
orf.8451	NODE_1399_truseq	3168-4652	OV.4	JAAOEH010001409.1
orf.8798	NODE_1457_truseq	3008-4255	OV.4	JAAOEH010001467.1
orf.8957	NODE_1483_truseq	3239-1860	OV.4	JAAOEH010001493.1
orf.9080	NODE_1504_truseq	1523-2956	OV.4	JAAOEH010001514.1
orf.9240	NODE_1530_truseq	1539-172	OV.4	JAAOEH010001540.1
orf.9332	NODE_1546_truseq	1178-2632	OV.4	JAAOEH010001556.1
orf.9516	NODE_1576_truseq	3232-1850	OV.4	JAAOEH010001586.1
orf.9712	NODE_1609_truseq	1682-165	OV.4	JAAOEH010001619.1
orf.9724	NODE_1611_truseq	1610-147	OV.4	JAAOEH010001621.1
orf.9727	NODE_1612_truseq	1354-2703	OV.4	JAAOEH010001622.1
orf.9793	NODE_1623_truseq	2968-4464	OV.4	JAAOEH010001633.1
orf.9910	NODE_1642_truseq	1715-282	OV.4	JAAOEH010001652.1
orf.9935	NODE_1646_truseq	2986-1556	OV.4	JAAOEH010001656.1
orf.10233	NODE_1696_truseq	2592-4025	OV.4	JAAOEH010001706.1
orf.10277	NODE_1703_truseq	3026-1611	OV.4	JAAOEH010001713.1
orf.10325	NODE_1711_truseq	1525-89	OV.4	JAAOEH010001721.1
orf.10427	NODE_1728_truseq	1670-237	OV.4	JAAOEH010001738.1
orf.10543	NODE_1748_truseq	1396-2823	OV.4	JAAOEH010001758.1
orf.10697	NODE_1773_truseq	1619-150	OV.4	JAAOEH010001783.1
orf.10815	NODE_1793_truseq	2847-4226	OV.4	JAAOEH010001803.1
orf.11122	NODE_1844_truseq	2027-438	OV.4	JAAOEH010001854.1
orf.11183	NODE_1854_truseq	1753-194	OV.4	JAAOEH010001864.1
orf.11208	NODE_1858_truseq	1506-67	OV.4	JAAOEH010001868.1
orf.11236	NODE_1863_truseq	3458-2070	OV.4	JAAOEH010001873.1
orf.11330	NODE_1879_truseq	2747-4111	OV.4	JAAOEH010001889.1
orf.11360	NODE_1884_truseq	2720-4045	OV.4	JAAOEH010001894.1
orf.11378	NODE_1887_truseq	2477-4036	OV.4	JAAOEH010001897.1
orf.11403	NODE_1891_truseq	2532-3794	OV.4	JAAOEH010001901.1
orf.11571	NODE_1919_truseq	2631-4052	OV.4	JAAOEH010001929.1
orf.11848	NODE_1965_truseq	1437-109	OV.4	JAAOEH010001975.1
orf.11871	NODE_1969_truseq	2469-3881	OV.4	JAAOEH010001979.1
orf.11912	NODE_1976_truseq	2495-3982	OV.4	JAAOEH010001986.1
orf.11959	NODE_1984_truseq	2461-3894	OV.4	JAAOEH010001994.1
orf.11981	NODE_1987_truseq	2687-1257	OV.4	JAAOEH010001997.1
orf.12043	NODE_1998_truseq	811-2106	OV.4	JAAOEH010002008.1
orf.12056	NODE_2000_truseq	1184-2572	OV.4	JAAOEH010002010.1
orf.12675	NODE_2103_truseq	1992-3389	OV.4	JAAOEH010002113.1
orf.12764	NODE_2118_truseq	860-2389	OV.4	JAAOEH010002128.1
orf.12851	NODE_2132_truseq	1465-74	OV.4	JAAOEH010002142.1
orf.12887	NODE_2138_truseq	1587-169	OV.4	JAAOEH010002148.1
orf.12899	NODE_2140_truseq	1700-252	OV.4	JAAOEH010002150.1
orf.12963	NODE_2151_truseq	2388-3806	OV.4	JAAOEH010002161.1
orf.13030	NODE_2162_truseq	2535-1084	OV.4	JAAOEH010002172.1
orf.13096	NODE_2173_truseq	1759-347	OV.4	JAAOEH010002183.1
orf.13194	NODE_2189_truseq	1277-18	OV.4	JAAOEH010002199.1
orf.13280	NODE_2204_truseq	2543-3850	OV.4	JAAOEH010002214.1
orf.13385	NODE_2221_truseq	1643-219	OV.4	JAAOEH010002231.1
orf.13390	NODE_2222_truseq	2828-1407	OV.4	JAAOEH010002232.1
orf.13400	NODE_2224_truseq	1139-2533	OV.4	JAAOEH010002234.1
orf.13442	NODE_2231_truseq	2240-3667	OV.4	JAAOEH010002241.1
orf.13475	NODE_2236_truseq	1639-179	OV.4	JAAOEH010002246.1
orf.13567	NODE_2252_truseq	2311-3744	OV.4	JAAOEH010002262.1
orf.13799	NODE_2290_truseq	1382-3	OV.4	JAAOEH010002300.1
orf.13908	NODE_2308_truseq	1536-106	OV.4	JAAOEH010002318.1
orf.13985	NODE_2321_truseq	1530-148	OV.4	JAAOEH010002331.1
orf.14001	NODE_2324_truseq	1374-2837	OV.4	JAAOEH010002334.1
orf.14191	NODE_2356_truseq	2290-3720	OV.4	JAAOEH010002366.1
orf.14293	NODE_2373_truseq	2311-3654	OV.4	JAAOEH010002383.1
orf.14504	NODE_2408_truseq	2084-3487	OV.4	JAAOEH010002418.1
orf.14673	NODE_2436_truseq	2424-3767	OV.4	JAAOEH010002446.1
orf.14693	NODE_2439_truseq	2965-1643	OV.4	JAAOEH010002449.1
orf.14727	NODE_2445_truseq	24-1469	OV.4	JAAOEH010002455.1
orf.14738	NODE_2447_truseq	2264-3742	OV.4	JAAOEH010002457.1
orf.14900	NODE_2474_truseq	2453-3763	OV.4	JAAOEH010002484.1
orf.14965	NODE_2485_truseq	2110-3519	OV.4	JAAOEH010002495.1
orf.15325	NODE_2545_truseq	2107-3525	OV.4	JAAOEH010002555.1
orf.15514	NODE_2576_truseq	1727-471	OV.4	JAAOEH010002586.1
orf.15684	NODE_2604_truseq	2567-1173	OV.4	JAAOEH010002614.1
orf.15779	NODE_2619_truseq	3430-1985	OV.4	JAAOEH010002630.1
orf.15795	NODE_2622_truseq	2091-3518	OV.4	JAAOEH010002633.1
orf.15898	NODE_2639_truseq	1614-154	OV.4	JAAOEH010002650.1
orf.16159	NODE_2683_truseq	2173-3453	OV.4	JAAOEH010002694.1
orf.16169	NODE_2684_truseq	1459-98	OV.4	JAAOEH010002695.1
orf.16339	NODE_2713_truseq	1975-3399	OV.4	JAAOEH010002724.1
orf.16398	NODE_2722_truseq	2499-1057	OV.4	JAAOEH010002733.1
orf.16486	NODE_2737_truseq	1467-46	OV.4	JAAOEH010002748.1
orf.16545	NODE_2747_truseq	2043-3413	OV.4	JAAOEH010002758.1
orf.16618	NODE_2759_truseq	1596-157	OV.4	JAAOEH010002770.1
orf.16910	NODE_2807_truseq	1895-3325	OV.4	JAAOEH010002819.1
orf.16958	NODE_2815_truseq	1913-3340	OV.4	JAAOEH010002827.1
orf.17005	NODE_2823_truseq	673-2109	OV.4	JAAOEH010002835.1
orf.17196	NODE_2854_truseq	1501-86	OV.4	JAAOEH010002866.1
orf.17198	NODE_2855_truseq	1982-3403	OV.4	JAAOEH010002867.1
orf.17313	NODE_2874_truseq	1896-3299	OV.4	JAAOEH010002886.1
orf.17586	NODE_2919_truseq	1566-166	OV.4	JAAOEH010002931.1
orf.17686	NODE_2936_truseq	1605-145	OV.4	JAAOEH010002948.1
orf.17727	NODE_2943_truseq	1821-3245	OV.4	JAAOEH010002955.1
orf.17846	NODE_2963_truseq	2096-3415	OV.4	JAAOEH010002975.1
orf.17948	NODE_2979_truseq	1502-3007	OV.4	JAAOEH010002992.1
orf.18005	NODE_2988_truseq	1635-208	OV.4	JAAOEH010003001.1
orf.18198	NODE_3020_truseq	1475-81	OV.4	JAAOEH010003033.1
orf.18234	NODE_3026_truseq	1508-66	OV.4	JAAOEH010003039.1
orf.18407	NODE_3055_truseq	1622-153	OV.4	JAAOEH010003068.1
orf.18429	NODE_3059_truseq	1644-3074	OV.4	JAAOEH010003072.1
orf.18604	NODE_3088_truseq	1278-49	OV.4	JAAOEH010003101.1
orf.18707	NODE_3105_truseq	1555-134	OV.4	JAAOEH010003118.1
orf.19113	NODE_3173_truseq	1575-3029	OV.4	JAAOEH010003186.1
orf.19221	NODE_3190_truseq	1797-3206	OV.4	JAAOEH010003204.1
orf.19629	NODE_3258_truseq	1953-3224	OV.4	JAAOEH010003272.1
orf.19639	NODE_3260_truseq	1687-3111	OV.4	JAAOEH010003274.1
orf.19685	NODE_3267_truseq	1561-119	OV.4	JAAOEH010003281.1
orf.19727	NODE_3274_truseq	1435-5	OV.4	JAAOEH010003288.1
orf.19794	NODE_3285_truseq	1562-111	OV.4	JAAOEH010003299.1
orf.19820	NODE_3290_truseq	1685-3130	OV.4	JAAOEH010003304.1
orf.19939	NODE_3310_truseq	1579-3027	OV.4	JAAOEH010003324.1
orf.20207	NODE_3354_truseq	1471-44	OV.4	JAAOEH010003368.1
orf.20557	NODE_3413_truseq	1531-2937	OV.4	JAAOEH010003427.1
orf.20587	NODE_3418_truseq	1495-2928	OV.4	JAAOEH010003432.1
orf.20800	NODE_3453_truseq	1381-2	OV.4	JAAOEH010003467.1
orf.20838	NODE_3458_truseq	1588-134	OV.4	JAAOEH010003473.1
orf.20890	NODE_3467_truseq	1648-287	OV.4	JAAOEH010003482.1
orf.21095	NODE_3501_truseq	1829-243	OV.4	JAAOEH010003516.1
orf.21129	NODE_3507_truseq	1602-2930	OV.4	JAAOEH010003522.1
orf.21346	NODE_3543_truseq	1501-56	OV.4	JAAOEH010003558.1
orf.21628	NODE_3590_truseq	1674-238	OV.4	JAAOEH010003605.1
orf.22352	NODE_3711_truseq	1481-2920	OV.4	JAAOEH010003726.1
orf.22464	NODE_3729_truseq	1644-235	OV.4	JAAOEH010003744.1
orf.22487	NODE_3733_truseq	1704-286	OV.4	JAAOEH010003748.1
orf.22565	NODE_3746_truseq	2959-1832	OV.4	JAAOEH010003761.1
orf.22661	NODE_3762_truseq	1608-205	OV.4	JAAOEH010003777.1
orf.22664	NODE_3763_truseq	1355-2809	OV.4	JAAOEH010003778.1
orf.22691	NODE_3767_truseq	2954-1839	OV.4	JAAOEH010003782.1
orf.22801	NODE_3786_truseq	1321-2742	OV.4	JAAOEH010003801.1
orf.22813	NODE_3788_truseq	1462-2793	OV.4	JAAOEH010003803.1
orf.22902	NODE_3802_truseq	1676-243	OV.4	JAAOEH010003817.1
orf.23017	NODE_3822_truseq	1390-2808	OV.4	JAAOEH010003837.1
orf.23345	NODE_3876_truseq	1555-107	OV.4	JAAOEH010003891.1
orf.23362	NODE_3879_truseq	1489-137	OV.4	JAAOEH010003894.1
orf.23715	NODE_3938_truseq	1638-2879	OV.4	JAAOEH010003953.1
orf.23721	NODE_3939_truseq	1638-2879	OV.4	JAAOEH010003954.1
orf.23833	NODE_3958_truseq	1270-2712	OV.4	JAAOEH010003973.1
orf.23857	NODE_3962_truseq	1420-2775	OV.4	JAAOEH010003977.1
orf.24570	NODE_4080_truseq	1510-197	OV.4	JAAOEH010004095.1
orf.24645	NODE_4093_truseq	1083-2390	OV.4	JAAOEH010004108.1
orf.24951	NODE_4143_truseq	1128-2600	OV.4	JAAOEH010004159.1
orf.25483	NODE_4232_truseq	865-2283	OV.4	JAAOEH010004248.1
orf.25719	NODE_4271_truseq	1104-2543	OV.4	JAAOEH010004287.1
orf.26201	NODE_4350_truseq	1314-1	OV.4	JAAOEH010004367.1
orf.26444	NODE_4390_truseq	1415-2728	OV.4	JAAOEH010004408.1
orf.26491	NODE_4398_truseq	1639-2724	OV.4	JAAOEH010004416.1
orf.26833	NODE_4454_truseq	1003-2418	OV.4	JAAOEH010004473.1
orf.27054	NODE_4489_truseq	1790-231	OV.4	JAAOEH010004509.1
orf.27057	NODE_4490_truseq	1179-2600	OV.4	JAAOEH010004510.1
orf.27376	NODE_4543_truseq	1103-3	OV.4	JAAOEH010004563.1
orf.27471	NODE_4559_truseq	1281-2639	OV.4	JAAOEH010004579.1
orf.27684	NODE_4594_truseq	1514-261	OV.4	JAAOEH010004614.1
orf.27743	NODE_4604_truseq	1530-118	OV.4	JAAOEH010004624.1
orf.28347	NODE_4705_truseq	993-2423	OV.4	JAAOEH010004725.1
orf.28880	NODE_4793_truseq	953-2398	OV.4	JAAOEH010004814.1
orf.29302	NODE_4862_truseq	1864-446	OV.4	JAAOEH010004884.1
orf.29547	NODE_4903_truseq	939-2399	OV.4	JAAOEH010004925.1
orf.29995	NODE_4975_truseq	1003-2490	OV.4	JAAOEH010005000.1
orf.30225	NODE_5013_truseq	1245-2480	OV.4	JAAOEH010005038.1
orf.30297	NODE_5025_truseq	729-2291	OV.4	JAAOEH010005050.1
orf.30425	NODE_5046_truseq	1659-211	OV.4	JAAOEH010005071.1
orf.31100	NODE_5157_truseq	911-2329	OV.4	JAAOEH010005184.1
orf.31178	NODE_5170_truseq	956-2377	OV.4	JAAOEH010005197.1
orf.32148	NODE_5329_truseq	1830-451	OV.4	JAAOEH010005358.1
orf.32672	NODE_5416_truseq	812-2179	OV.4	JAAOEH010005446.1
orf.32813	NODE_5439_truseq	2386-1280	OV.4	JAAOEH010005469.1
orf.33172	NODE_5499_truseq	1671-217	OV.4	JAAOEH010005529.1
orf.33232	NODE_5509_truseq	1537-149	OV.4	JAAOEH010005539.1
orf.33774	NODE_5598_truseq	1168-2	OV.4	JAAOEH010005629.1
orf.34456	NODE_5712_truseq	1568-132	OV.4	JAAOEH010005743.1
orf.34934	NODE_5792_truseq	752-2080	OV.4	JAAOEH010005823.1
orf.35097	NODE_5818_truseq	693-2117	OV.4	JAAOEH010005850.1
orf.35727	NODE_5922_truseq	795-2075	OV.4	JAAOEH010005955.1
orf.36040	NODE_5974_truseq	1559-114	OV.4	JAAOEH010006007.1
orf.36210	NODE_6002_truseq	1490-108	OV.4	JAAOEH010006035.1
orf.36418	NODE_6037_truseq	1615-152	OV.4	JAAOEH010006070.1
orf.36757	NODE_6094_truseq	358-1680	OV.4	JAAOEH010006127.1
orf.36948	NODE_6124_truseq	1297-62	OV.4	JAAOEH010006158.1
orf.37167	NODE_6161_truseq	1101-2213	OV.4	JAAOEH010006195.1
orf.37285	NODE_6181_truseq	901-2208	OV.4	JAAOEH010006215.1
orf.37305	NODE_6183_truseq	588-1955	OV.4	JAAOEH010006218.1
orf.37560	NODE_6225_truseq	1200-1	OV.4	JAAOEH010006260.1
orf.37766	NODE_6259_truseq	746-2029	OV.4	JAAOEH010006295.1
orf.37834	NODE_6270_truseq	1633-197	OV.4	JAAOEH010006306.1
orf.38111	NODE_6315_truseq	1594-113	OV.4	JAAOEH010006352.1
orf.40051	NODE_6637_truseq	595-2025	OV.4	JAAOEH010006676.1
orf.40181	NODE_6658_truseq	1580-99	OV.4	JAAOEH010006697.1
orf.40286	NODE_6675_truseq	557-2023	OV.4	JAAOEH010006715.1
orf.40437	NODE_6700_truseq	528-1964	OV.4	JAAOEH010006740.1
orf.40529	NODE_6715_truseq	2092-659	OV.4	JAAOEH010006755.1
orf.40922	NODE_6781_truseq	938-2080	OV.4	JAAOEH010006821.1
orf.41507	NODE_6878_truseq	1284-58	OV.4	JAAOEH010006918.1
orf.41687	NODE_6908_truseq	1220-3	OV.4	JAAOEH010006948.1
orf.41950	NODE_6952_truseq	1823-441	OV.4	JAAOEH010006992.1
orf.42093	NODE_6976_truseq	543-1955	OV.4	JAAOEH010007016.1
orf.42254	NODE_7003_truseq	215-1714	OV.4	JAAOEH010007043.1
orf.43482	NODE_7207_truseq	1331-12	OV.4	JAAOEH010007247.1
orf.43868	NODE_7272_truseq	107-1669	OV.4	JAAOEH010007312.1
orf.44787	NODE_7425_truseq	291-1475	OV.4	JAAOEH010007465.1
orf.44958	NODE_7453_truseq	1410-154	OV.4	JAAOEH010007493.1
orf.45449	NODE_7534_truseq	1411-14	OV.4	JAAOEH010007575.1
orf.45659	NODE_7569_truseq	1121-3	OV.4	JAAOEH010007610.1
orf.45895	NODE_7609_truseq	331-1746	OV.4	JAAOEH010007650.1
orf.45940	NODE_7616_truseq	1097-3	OV.4	JAAOEH010007657.1
orf.46306	NODE_7677_truseq	1606-203	OV.4	JAAOEH010007718.1
orf.46332	NODE_7681_truseq	1579-149	OV.4	JAAOEH010007722.1
orf.46784	NODE_7756_truseq	503-1909	OV.4	JAAOEH010007798.1
orf.46976	NODE_7788_truseq	410-1813	OV.4	JAAOEH010007830.1
orf.47250	NODE_7833_truseq	1237-5	OV.4	JAAOEH010007875.1
orf.47285	NODE_7839_truseq	1468-32	OV.4	JAAOEH010007881.1
orf.48382	NODE_8021_truseq	1661-231	OV.4	JAAOEH010008064.1
orf.48722	NODE_8078_truseq	326-1747	OV.4	JAAOEH010008121.1
orf.48928	NODE_8112_truseq	1179-28	OV.4	JAAOEH010008155.1
orf.48988	NODE_8122_truseq	1168-32	OV.4	JAAOEH010008165.1
orf.49462	NODE_8200_truseq	1602-154	OV.4	JAAOEH010008244.1
orf.52217	NODE_8657_truseq	1621-263	OV.4	JAAOEH010008703.1
orf.53208	NODE_8821_truseq	1514-87	OV.4	JAAOEH010008868.1
orf.53405	NODE_8854_truseq	1355-3	OV.4	JAAOEH010008901.1
orf.53793	NODE_8919_truseq	171-1622	OV.4	JAAOEH010008966.1
orf.54470	NODE_9032_truseq	50-1477	OV.4	JAAOEH010009079.1
orf.54589	NODE_9052_truseq	337-1734	OV.4	JAAOEH010009099.1
orf.54642	NODE_9060_truseq	1705-152	OV.4	JAAOEH010009107.1
orf.55655	NODE_9228_truseq	1528-89	OV.4	JAAOEH010009276.1
orf.56157	NODE_9311_truseq	150-1583	OV.4	JAAOEH010009360.1
orf.56249	NODE_9326_truseq	1451-72	OV.4	JAAOEH010009375.1
orf.57725	NODE_9571_truseq	1338-16	OV.4	JAAOEH010009621.1
orf.57858	NODE_9593_truseq	1227-52	OV.4	JAAOEH010009643.1
orf.59974	NODE_9941_truseq	1506-79	OV.4	JAAOEH010009996.1
orf.60684	NODE_10058_truseq	1170-13	OV.4	JAAOEH010010114.1
orf.60838	NODE_10084_truseq	1569-142	OV.4	JAAOEH010010140.1
orf.61681	NODE_10224_truseq	310-1614	OV.4	JAAOEH010010281.1
orf.62912	NODE_10428_truseq	26-1390	OV.4	JAAOEH010010486.1
orf.64318	NODE_10658_truseq	1583-186	OV.4	JAAOEH010010719.1
orf.67382	NODE_11167_truseq	452-1543	OV.4	JAAOEH010011230.1
orf.67804	NODE_11237_truseq	1539-214	OV.4	JAAOEH010011300.1
orf.69150	NODE_11460_truseq	1451-168	OV.4	JAAOEH010011524.1
orf.71518	NODE_11851_truseq	1493-324	OV.4	JAAOEH010011919.1
orf.73051	NODE_12106_truseq	46-1128	OV.4	JAAOEH010012175.1
orf.73190	NODE_12129_truseq	2-1387	OV.4	JAAOEH010012198.1
orf.74148	NODE_12288_truseq	1462-188	OV.4	JAAOEH010012357.1
orf.74264	NODE_12308_truseq	179-1360	OV.4	JAAOEH010012377.1
orf.76692	NODE_12711_truseq	1436-72	OV.4	JAAOEH010012781.1
orf.78182	NODE_12960_truseq	2-1186	OV.4	JAAOEH010013030.1
orf.82062	NODE_13601_truseq	1388-42	OV.4	JAAOEH010013676.1
orf.82600	NODE_13690_truseq	1384-179	OV.4	JAAOEH010013766.1
orf.84773	NODE_14051_truseq	1337-84	OV.4	JAAOEH010014128.1
orf.85112	NODE_14108_truseq	101-1354	OV.4	JAAOEH010014185.1
orf.85264	NODE_14132_truseq	1363-134	OV.4	JAAOEH010014210.1
orf.86686	NODE_14369_truseq	1320-148	OV.4	JAAOEH010014447.1
orf.88731	NODE_14706_truseq	3-1226	OV.4	JAAOEH010014788.1
orf.91973	NODE_15242_truseq	1314-76	OV.4	JAAOEH010015328.1
orf.94685	NODE_15691_truseq	1266-136	OV.4	JAAOEH010015779.1
orf.96743	NODE_16033_truseq	1283-102	OV.4	JAAOEH010016121.1
orf.97984	NODE_16238_truseq	1276-44	OV.4	JAAOEH010016328.1
orf.101236	NODE_16777_truseq	1146-1	OV.4	JAAOEH010016869.1
orf.103146	NODE_17094_truseq	1244-120	OV.4	JAAOEH010017187.1
orf.117980	NODE_19550_truseq	29-1174	OV.4	JAAOEH010019657.1
orf.124626	NODE_20655_truseq	1144-5	OV.4	JAAOEH010020764.1
orf.135358	NODE_22432_truseq	1112-9	OV.4	JAAOEH010022553.1
orf.7365	NODE_1220_truseq	1488-2942	OV.5	JAAOEH010001228.1
orf.7692	NODE_1274_truseq	3597-2107	OV.5	JAAOEH010001282.1
orf.7913	NODE_1311_truseq	3498-1990	OV.5	JAAOEH010001319.1
orf.7987	NODE_1324_truseq	1324-2787	OV.5	JAAOEH010001332.1
orf.8766	NODE_1451_truseq	3360-1924	OV.5	JAAOEH010001461.1
orf.9411	NODE_1559_truseq	1191-2675	OV.5	JAAOEH010001569.1
orf.9566	NODE_1585_truseq	1178-2596	OV.5	JAAOEH010001595.1
orf.9718	NODE_1610_truseq	3284-1797	OV.5	JAAOEH010001620.1
orf.9735	NODE_1613_truseq	1149-2612	OV.5	JAAOEH010001623.1
orf.9957	NODE_1650_truseq	1059-2498	OV.5	JAAOEH010001660.1
orf.10024	NODE_1661_truseq	3316-1910	OV.5	JAAOEH010001671.1
orf.10082	NODE_1671_truseq	1079-2500	OV.5	JAAOEH010001681.1
orf.10179	NODE_1687_truseq	1359-2801	OV.5	JAAOEH010001697.1
orf.10198	NODE_1690_truseq	3299-1815	OV.5	JAAOEH010001700.1
orf.10359	NODE_1717_truseq	1038-2432	OV.5	JAAOEH010001727.1
orf.10467	NODE_1735_truseq	1104-2540	OV.5	JAAOEH010001745.1
orf.10492	NODE_1739_truseq	3089-1647	OV.5	JAAOEH010001749.1
orf.10522	NODE_1744_truseq	3367-1904	OV.5	JAAOEH010001754.1
orf.10551	NODE_1749_truseq	1140-2576	OV.5	JAAOEH010001759.1
orf.10576	NODE_1753_truseq	3412-1928	OV.5	JAAOEH010001763.1
orf.10607	NODE_1758_truseq	3503-2004	OV.5	JAAOEH010001768.1
orf.10622	NODE_1761_truseq	1241-2677	OV.5	JAAOEH010001771.1
orf.10681	NODE_1771_truseq	1306-2730	OV.5	JAAOEH010001781.1
orf.10712	NODE_1776_truseq	1157-2584	OV.5	JAAOEH010001786.1
orf.10756	NODE_1783_truseq	3289-1853	OV.5	JAAOEH010001793.1
orf.10777	NODE_1787_truseq	1237-2676	OV.5	JAAOEH010001797.1
orf.10819	NODE_1794_truseq	1009-2472	OV.5	JAAOEH010001804.1
orf.10872	NODE_1802_truseq	3076-1634	OV.5	JAAOEH010001812.1
orf.10873	NODE_1803_truseq	1144-2577	OV.5	JAAOEH010001813.1
orf.10945	NODE_1815_truseq	1021-2463	OV.5	JAAOEH010001825.1
orf.10951	NODE_1816_truseq	1054-2565	OV.5	JAAOEH010001826.1
orf.10975	NODE_1820_truseq	1009-2472	OV.5	JAAOEH010001830.1
orf.11091	NODE_1839_truseq	1014-2486	OV.5	JAAOEH010001849.1
orf.11129	NODE_1845_truseq	3228-1759	OV.5	JAAOEH010001855.1
orf.11151	NODE_1849_truseq	1098-2567	OV.5	JAAOEH010001859.1
orf.11164	NODE_1851_truseq	3176-1671	OV.5	JAAOEH010001861.1
orf.11275	NODE_1870_truseq	1126-2556	OV.5	JAAOEH010001880.1
orf.11325	NODE_1878_truseq	1176-2609	OV.5	JAAOEH010001888.1
orf.11349	NODE_1882_truseq	759-2195	OV.5	JAAOEH010001892.1
orf.11372	NODE_1886_truseq	1022-2491	OV.5	JAAOEH010001896.1
orf.11436	NODE_1896_truseq	3307-1829	OV.5	JAAOEH010001906.1
orf.11451	NODE_1899_truseq	1047-2501	OV.5	JAAOEH010001909.1
orf.11475	NODE_1903_truseq	1011-2450	OV.5	JAAOEH010001913.1
orf.11481	NODE_1904_truseq	1131-2552	OV.5	JAAOEH010001914.1
orf.11530	NODE_1912_truseq	3327-1879	OV.5	JAAOEH010001922.1
orf.11592	NODE_1922_truseq	3146-1680	OV.5	JAAOEH010001932.1
orf.11665	NODE_1935_truseq	1147-2589	OV.5	JAAOEH010001945.1
orf.11714	NODE_1943_truseq	1001-2509	OV.5	JAAOEH010001953.1
orf.11776	NODE_1953_truseq	3213-1729	OV.5	JAAOEH010001963.1
orf.11825	NODE_1961_truseq	3131-1590	OV.5	JAAOEH010001971.1
orf.11887	NODE_1972_truseq	931-2376	OV.5	JAAOEH010001982.1
orf.11895	NODE_1973_truseq	975-2399	OV.5	JAAOEH010001983.1
orf.11917	NODE_1977_truseq	868-2325	OV.5	JAAOEH010001987.1
orf.11924	NODE_1978_truseq	1007-2509	OV.5	JAAOEH010001988.1
orf.12007	NODE_1992_truseq	1123-2553	OV.5	JAAOEH010002002.1
orf.12018	NODE_1993_truseq	3168-1729	OV.5	JAAOEH010002003.1
orf.12319	NODE_2044_truseq	907-2361	OV.5	JAAOEH010002054.1
orf.12340	NODE_2047_truseq	3258-1768	OV.5	JAAOEH010002057.1
orf.12376	NODE_2053_truseq	3201-1687	OV.5	JAAOEH010002063.1
orf.12422	NODE_2061_truseq	989-2425	OV.5	JAAOEH010002071.1
orf.12521	NODE_2077_truseq	3162-1714	OV.5	JAAOEH010002087.1
orf.12548	NODE_2082_truseq	599-2089	OV.5	JAAOEH010002092.1
orf.12612	NODE_2092_truseq	3173-1740	OV.5	JAAOEH010002102.1
orf.12683	NODE_2104_truseq	3087-1642	OV.5	JAAOEH010002114.1
orf.12710	NODE_2109_truseq	983-2458	OV.5	JAAOEH010002119.1
orf.12719	NODE_2110_truseq	3018-1558	OV.5	JAAOEH010002120.1
orf.12747	NODE_2115_truseq	1197-2624	OV.5	JAAOEH010002125.1
orf.12985	NODE_2155_truseq	1180-2601	OV.5	JAAOEH010002165.1
orf.13033	NODE_2163_truseq	928-2364	OV.5	JAAOEH010002173.1
orf.13057	NODE_2167_truseq	895-2325	OV.5	JAAOEH010002177.1
orf.13195	NODE_2190_truseq	832-2262	OV.5	JAAOEH010002200.1
orf.13285	NODE_2205_truseq	886-2367	OV.5	JAAOEH010002215.1
orf.13422	NODE_2227_truseq	3158-1653	OV.5	JAAOEH010002237.1
orf.13584	NODE_2254_truseq	3305-1914	OV.5	JAAOEH010002264.1
orf.13712	NODE_2276_truseq	971-2422	OV.5	JAAOEH010002286.1
orf.13738	NODE_2280_truseq	2999-1533	OV.5	JAAOEH010002290.1
orf.13751	NODE_2282_truseq	3113-1656	OV.5	JAAOEH010002292.1
orf.14075	NODE_2336_truseq	3142-1598	OV.5	JAAOEH010002346.1
orf.14167	NODE_2352_truseq	1063-2535	OV.5	JAAOEH010002362.1
orf.14183	NODE_2354_truseq	2680-1178	OV.5	JAAOEH010002364.1
orf.14257	NODE_2367_truseq	1342-2769	OV.5	JAAOEH010002377.1
orf.14376	NODE_2386_truseq	3295-1859	OV.5	JAAOEH010002396.1
orf.14795	NODE_2456_truseq	2908-1463	OV.5	JAAOEH010002466.1
orf.14920	NODE_2477_truseq	3263-1806	OV.5	JAAOEH010002487.1
orf.15118	NODE_2510_truseq	2923-1472	OV.5	JAAOEH010002520.1
orf.15254	NODE_2533_truseq	1163-2581	OV.5	JAAOEH010002543.1
orf.15267	NODE_2535_truseq	762-2246	OV.5	JAAOEH010002545.1
orf.15389	NODE_2555_truseq	2689-1232	OV.5	JAAOEH010002565.1
orf.15657	NODE_2600_truseq	594-2027	OV.5	JAAOEH010002610.1
orf.15752	NODE_2615_truseq	983-2404	OV.5	JAAOEH010002626.1
orf.16043	NODE_2663_truseq	2656-1139	OV.5	JAAOEH010002674.1
orf.16171	NODE_2685_truseq	1183-2625	OV.5	JAAOEH010002696.1
orf.16623	NODE_20_clontech	867-2324	OV.5	JAAOEH010002771.1
orf.16684	NODE_2769_truseq	3145-1685	OV.5	JAAOEH010002781.1
orf.16712	NODE_2774_truseq	1094-2533	OV.5	JAAOEH010002786.1
orf.17174	NODE_2851_truseq	404-1948	OV.5	JAAOEH010002863.1
orf.17494	NODE_2904_truseq	3310-1871	OV.5	JAAOEH010002916.1
orf.17715	NODE_2941_truseq	864-2339	OV.5	JAAOEH010002953.1
orf.17791	NODE_2954_truseq	1147-2619	OV.5	JAAOEH010002966.1
orf.18611	NODE_3089_truseq	3128-1695	OV.5	JAAOEH010003102.1
orf.18731	NODE_3109_truseq	3296-1908	OV.5	JAAOEH010003122.1
orf.18753	NODE_3113_truseq	858-2315	OV.5	JAAOEH010003126.1
orf.18900	NODE_3137_truseq	3096-1669	OV.5	JAAOEH010003150.1
orf.19955	NODE_3312_truseq	1846-359	OV.5	JAAOEH010003326.1
orf.20055	NODE_3329_truseq	6-1418	OV.5	JAAOEH010003343.1
orf.20168	NODE_3348_truseq	248-1678	OV.5	JAAOEH010003362.1
orf.20343	NODE_3377_truseq	3-1229	OV.5	JAAOEH010003391.1
orf.20569	NODE_3415_truseq	1-1524	OV.5	JAAOEH010003429.1
orf.20675	NODE_3432_truseq	2455-1004	OV.5	JAAOEH010003446.1
orf.20831	NODE_3457_truseq	2248-770	OV.5	JAAOEH010003472.1
orf.20903	NODE_3469_truseq	3089-1674	OV.5	JAAOEH010003484.1
orf.20930	NODE_3474_truseq	584-2059	OV.5	JAAOEH010003489.1
orf.21193	NODE_3518_truseq	187-1653	OV.5	JAAOEH010003533.1
orf.21355	NODE_3545_truseq	199-1737	OV.5	JAAOEH010003560.1
orf.21405	NODE_3553_truseq	42-1349	OV.5	JAAOEH010003568.1
orf.21433	NODE_3558_truseq	1153-2592	OV.5	JAAOEH010003573.1
orf.21931	NODE_3641_truseq	1108-2535	OV.5	JAAOEH010003656.1
orf.22187	NODE_3683_truseq	2194-737	OV.5	JAAOEH010003698.1
orf.22195	NODE_3685_truseq	562-1980	OV.5	JAAOEH010003700.1
orf.22407	NODE_3720_truseq	15-1235	OV.5	JAAOEH010003735.1
orf.22414	NODE_3721_truseq	2226-808	OV.5	JAAOEH010003736.1
orf.22632	NODE_3757_truseq	2954-1572	OV.5	JAAOEH010003772.1
orf.22966	NODE_3813_truseq	2027-576	OV.5	JAAOEH010003828.1
orf.23057	NODE_3828_truseq	2158-686	OV.5	JAAOEH010003843.1
orf.23160	NODE_3845_truseq	2426-1017	OV.5	JAAOEH010003860.1
orf.23167	NODE_3847_truseq	1-1344	OV.5	JAAOEH010003862.1
orf.23241	NODE_3859_truseq	876-2315	OV.5	JAAOEH010003874.1
orf.23295	NODE_3868_truseq	903-2336	OV.5	JAAOEH010003883.1
orf.23893	NODE_3968_truseq	619-2097	OV.5	JAAOEH010003983.1
orf.24251	NODE_4027_truseq	2842-1664	OV.5	JAAOEH010004042.1
orf.24349	NODE_4044_truseq	7-1395	OV.5	JAAOEH010004059.1
orf.24545	NODE_4076_truseq	2163-691	OV.5	JAAOEH010004091.1
orf.24601	NODE_4086_truseq	13-1488	OV.5	JAAOEH010004101.1
orf.24626	NODE_4090_truseq	2-1180	OV.5	JAAOEH010004105.1
orf.24710	NODE_4103_truseq	692-2131	OV.5	JAAOEH010004119.1
orf.25294	NODE_4200_truseq	2397-955	OV.5	JAAOEH010004216.1
orf.25572	NODE_4246_truseq	2172-694	OV.5	JAAOEH010004262.1
orf.26536	NODE_4404_truseq	1704-205	OV.5	JAAOEH010004423.1
orf.26665	NODE_4426_truseq	847-2265	OV.5	JAAOEH010004445.1
orf.27430	NODE_4552_truseq	1514-63	OV.5	JAAOEH010004572.1
orf.27726	NODE_4601_truseq	1998-526	OV.5	JAAOEH010004621.1
orf.28361	NODE_4707_truseq	2299-878	OV.5	JAAOEH010004727.1
orf.30087	NODE_4990_truseq	1026-2456	OV.5	JAAOEH010005015.1
orf.30399	NODE_5042_truseq	618-2141	OV.5	JAAOEH010005067.1
orf.31038	NODE_5146_truseq	1597-128	OV.5	JAAOEH010005173.1
orf.31073	NODE_5152_truseq	1590-115	OV.5	JAAOEH010005179.1
orf.31195	NODE_5173_truseq	937-2379	OV.5	JAAOEH010005200.1
orf.31519	NODE_5227_truseq	322-1758	OV.5	JAAOEH010005254.1
orf.33001	NODE_5471_truseq	244-1674	OV.5	JAAOEH010005501.1
orf.34064	NODE_5647_truseq	485-1930	OV.5	JAAOEH010005678.1
orf.34635	NODE_5742_truseq	669-2114	OV.5	JAAOEH010005773.1
orf.35360	NODE_5861_truseq	746-2164	OV.5	JAAOEH010005894.1
orf.35691	NODE_5916_truseq	645-2123	OV.5	JAAOEH010005949.1
orf.35889	NODE_5949_truseq	1125-2261	OV.5	JAAOEH010005982.1
orf.36917	NODE_6119_truseq	1810-395	OV.5	JAAOEH010006153.1
orf.37696	NODE_6248_truseq	2182-797	OV.5	JAAOEH010006283.1
orf.37744	NODE_51_clontech	1803-472	OV.5	JAAOEH010006291.1
orf.38236	NODE_6336_truseq	2151-682	OV.5	JAAOEH010006373.1
orf.38529	NODE_6384_truseq	423-1847	OV.5	JAAOEH010006422.1
orf.38930	NODE_6451_truseq	890-2146	OV.5	JAAOEH010006489.1
orf.41667	NODE_6905_truseq	552-1997	OV.5	JAAOEH010006945.1
orf.42767	NODE_7088_truseq	1755-319	OV.5	JAAOEH010007128.1
orf.45930	NODE_7614_truseq	1929-820	OV.5	JAAOEH010007655.1
orf.46593	NODE_7724_truseq	606-1871	OV.5	JAAOEH010007766.1
orf.48825	NODE_8095_truseq	534-1862	OV.5	JAAOEH010008138.1
orf.51705	NODE_8572_truseq	618-1799	OV.5	JAAOEH010008618.1
orf.53014	NODE_8789_truseq	1424-3	OV.5	JAAOEH010008836.1
orf.54160	NODE_8980_truseq	1199-6	OV.5	JAAOEH010009027.1
orf.54547	NODE_9045_truseq	604-1731	OV.5	JAAOEH010009092.1
orf.55330	NODE_9174_truseq	1728-439	OV.5	JAAOEH010009222.1
orf.58609	NODE_9718_truseq	340-1668	OV.5	JAAOEH010009769.1
orf.59161	NODE_9808_truseq	190-1620	OV.5	JAAOEH010009861.1
orf.59630	NODE_9884_truseq	479-1651	OV.5	JAAOEH010009939.1
orf.59657	NODE_9888_truseq	1134-1	OV.5	JAAOEH010009943.1
orf.66424	NODE_11008_truseq	1312-44	OV.5	JAAOEH010011070.1
orf.67459	NODE_11180_truseq	4-1326	OV.5	JAAOEH010011243.1
orf.68225	NODE_11306_truseq	1496-267	OV.5	JAAOEH010011370.1
orf.69837	NODE_11573_truseq	306-1514	OV.5	JAAOEH010011639.1
orf.73345	NODE_12155_truseq	16-1464	OV.5	JAAOEH010012224.1
orf.75585	NODE_12528_truseq	303-1445	OV.5	JAAOEH010012597.1
orf.76858	NODE_12739_truseq	1310-9	OV.5	JAAOEH010012809.1
orf.87919	NODE_14573_truseq	199-1341	OV.5	JAAOEH010014653.1
orf.90829	NODE_15052_truseq	91-1317	OV.5	JAAOEH010015138.1
orf.96852	NODE_16051_truseq	1281-64	OV.5	JAAOEH010016139.1
orf.105904	NODE_17549_truseq	1225-8	OV.5	JAAOEH010017647.1
orf.133500	NODE_190_clontech	1116-1	OV.5	JAAOEH010022243.1
orf.6074	NODE_1005_truseq	1319-2563	OV.6	JAAOEH010001013.1
orf.6098	NODE_1009_truseq	941-2236	OV.6	JAAOEH010001017.1
orf.6552	NODE_1084_truseq	4620-2938	OV.6	JAAOEH010001092.1
orf.6565	NODE_1087_truseq	1318-2655	OV.6	JAAOEH010001095.1
orf.7332	NODE_1214_truseq	3939-2650	OV.6	JAAOEH010001222.1
orf.7573	NODE_1255_truseq	802-2211	OV.6	JAAOEH010001263.1
orf.7872	NODE_1304_truseq	3652-2462	OV.6	JAAOEH010001312.1
orf.8132	NODE_1348_truseq	755-2200	OV.6	JAAOEH010001356.1
orf.8462	NODE_1401_truseq	665-2002	OV.6	JAAOEH010001411.1
orf.8510	NODE_1409_truseq	1337-2614	OV.6	JAAOEH010001419.1
orf.8890	NODE_1472_truseq	3900-2530	OV.6	JAAOEH010001482.1
orf.9009	NODE_1492_truseq	903-2225	OV.6	JAAOEH010001502.1
orf.9111	NODE_1509_truseq	600-2324	OV.6	JAAOEH010001519.1
orf.9133	NODE_1513_truseq	700-2262	OV.6	JAAOEH010001523.1
orf.9633	NODE_1596_truseq	603-2087	OV.6	JAAOEH010001606.1
orf.10067	NODE_1668_truseq	3707-2337	OV.6	JAAOEH010001678.1
orf.10191	NODE_1689_truseq	768-2009	OV.6	JAAOEH010001699.1
orf.10284	NODE_1704_truseq	3767-2280	OV.6	JAAOEH010001714.1
orf.10444	NODE_1731_truseq	3724-2216	OV.6	JAAOEH010001741.1
orf.10503	NODE_1741_truseq	990-2204	OV.6	JAAOEH010001751.1
orf.10532	NODE_1746_truseq	740-2194	OV.6	JAAOEH010001756.1
orf.10614	NODE_1759_truseq	3239-2151	OV.6	JAAOEH010001769.1
orf.10834	NODE_1796_truseq	2958-1831	OV.6	JAAOEH010001806.1
orf.10994	NODE_1823_truseq	626-1963	OV.6	JAAOEH010001833.1
orf.11026	NODE_1828_truseq	3783-2419	OV.6	JAAOEH010001838.1
orf.11085	NODE_1838_truseq	690-2204	OV.6	JAAOEH010001848.1
orf.11095	NODE_1840_truseq	1066-2205	OV.6	JAAOEH010001850.1
orf.11102	NODE_1841_truseq	770-2110	OV.6	JAAOEH010001851.1
orf.11139	NODE_1847_truseq	642-2051	OV.6	JAAOEH010001857.1
orf.11247	NODE_1865_truseq	525-1952	OV.6	JAAOEH010001875.1
orf.11459	NODE_1900_truseq	3322-1913	OV.6	JAAOEH010001910.1
orf.11504	NODE_1908_truseq	593-2107	OV.6	JAAOEH010001918.1
orf.11585	NODE_1921_truseq	3241-2114	OV.6	JAAOEH010001931.1
orf.11620	NODE_1927_truseq	3379-1937	OV.6	JAAOEH010001937.1
orf.11985	NODE_1988_truseq	156-1499	OV.6	JAAOEH010001998.1
orf.12273	NODE_2036_truseq	810-2207	OV.6	JAAOEH010002046.1
orf.12310	NODE_2042_truseq	3272-1893	OV.6	JAAOEH010002052.1
orf.12579	NODE_2087_truseq	693-2003	OV.6	JAAOEH010002097.1
orf.12656	NODE_2100_truseq	677-2221	OV.6	JAAOEH010002110.1
orf.12705	NODE_2108_truseq	591-2036	OV.6	JAAOEH010002118.1
orf.12727	NODE_2112_truseq	625-2172	OV.6	JAAOEH010002122.1
orf.12757	NODE_2117_truseq	625-2085	OV.6	JAAOEH010002127.1
orf.13071	NODE_2169_truseq	18-1424	OV.6	JAAOEH010002179.1
orf.13249	NODE_2199_truseq	685-1953	OV.6	JAAOEH010002209.1
orf.13452	NODE_2232_truseq	3209-1962	OV.6	JAAOEH010002242.1
orf.13457	NODE_2233_truseq	3192-1795	OV.6	JAAOEH010002243.1
orf.13500	NODE_2240_truseq	3393-1858	OV.6	JAAOEH010002250.1
orf.13602	NODE_2257_truseq	3882-2557	OV.6	JAAOEH010002267.1
orf.13631	NODE_2262_truseq	3269-1863	OV.6	JAAOEH010002272.1
orf.14405	NODE_2391_truseq	3126-1936	OV.6	JAAOEH010002401.1
orf.14465	NODE_2401_truseq	2933-1752	OV.6	JAAOEH010002411.1
orf.14475	NODE_2403_truseq	759-1988	OV.6	JAAOEH010002413.1
orf.14529	NODE_2412_truseq	540-2078	OV.6	JAAOEH010002422.1
orf.14538	NODE_2413_truseq	3765-2296	OV.6	JAAOEH010002423.1
orf.14681	NODE_2437_truseq	3145-1766	OV.6	JAAOEH010002447.1
orf.14822	NODE_2461_truseq	32-1093	OV.6	JAAOEH010002471.1
orf.14936	NODE_2480_truseq	773-2188	OV.6	JAAOEH010002490.1
orf.15238	NODE_2530_truseq	2911-1607	OV.6	JAAOEH010002540.1
orf.15372	NODE_2552_truseq	3102-1702	OV.6	JAAOEH010002562.1
orf.15566	NODE_2585_truseq	575-1837	OV.6	JAAOEH010002595.1
orf.15689	NODE_2605_truseq	2939-1683	OV.6	JAAOEH010002615.1
orf.15715	NODE_17_clontech	745-2001	OV.6	JAAOEH010002620.1
orf.15894	NODE_2638_truseq	2623-1028	OV.6	JAAOEH010002649.1
orf.15953	NODE_2648_truseq	3057-1840	OV.6	JAAOEH010002659.1
orf.16115	NODE_2675_truseq	3010-1673	OV.6	JAAOEH010002686.1
orf.16504	NODE_2740_truseq	2897-1509	OV.6	JAAOEH010002751.1
orf.16564	NODE_2750_truseq	2997-1546	OV.6	JAAOEH010002761.1
orf.16835	NODE_2794_truseq	2904-1501	OV.6	JAAOEH010002806.1
orf.16930	NODE_2810_truseq	2830-1484	OV.6	JAAOEH010002822.1
orf.16948	NODE_2813_truseq	2927-1617	OV.6	JAAOEH010002825.1
orf.17322	NODE_2875_truseq	2845-1451	OV.6	JAAOEH010002887.1
orf.17547	NODE_2913_truseq	273-1553	OV.6	JAAOEH010002925.1
orf.17577	NODE_2918_truseq	630-1865	OV.6	JAAOEH010002930.1
orf.17797	NODE_2955_truseq	1126-2205	OV.6	JAAOEH010002967.1
orf.18073	NODE_3000_truseq	352-1737	OV.6	JAAOEH010003013.1
orf.19528	NODE_3241_truseq	3231-1831	OV.6	JAAOEH010003255.1
orf.19721	NODE_3273_truseq	1853-600	OV.6	JAAOEH010003287.1
orf.19779	NODE_3283_truseq	678-2123	OV.6	JAAOEH010003297.1
orf.19903	NODE_3304_truseq	529-1689	OV.6	JAAOEH010003318.1
orf.20643	NODE_3427_truseq	657-2021	OV.6	JAAOEH010003441.1
orf.21087	NODE_3500_truseq	1203-2387	OV.6	JAAOEH010003515.1
orf.21431	NODE_3557_truseq	1795-749	OV.6	JAAOEH010003572.1
[truncated: 2,594 more rows]
