# Supplementary material for: Doubling of the known set of RNA viruses by metagenomic analysis of an aquatic virome
Source: Nat Microbiol. 2020 Jul 20;5(10):1262–70. doi: 10.1038/s41564-020-0755-4 (PMC7508674; doi:10.1038/s41564-020-0755-4)
Supplement: Source Data Extended Data Fig. 10 — Source data for Extended Data Fig. 10. [file 41564_2020_755_MOESM7_ESM.xlsx]

## Sheet: A
abundance, rpkm	p.d.f., data		abundance, rpkm	p.d.f., normal
1.09764	2.673e-05		1	0.00168802
1.21592	9.72e-05		1.41421	0.00571282
1.34694	0.0002662		2	0.0167014
1.49208	0.0005563		2.82843	0.0421779
1.65286	0.0009143		4	0.0920125
1.83096	0.001271		5.65685	0.173396
2.02826	0.001723		8	0.282267
2.24682	0.002656		11.3137	0.396928
2.48892	0.004731		16	0.482163
2.75712	0.008763		22.6274	0.505947
3.05421	0.01553		32	0.458612
3.38332	0.02552		45.2548	0.359101
3.74789	0.03885		64	0.242894
4.15174	0.05549		90.5097	0.141922
4.59912	0.07555		128	0.0716323
5.09469	0.09937		181.019	0.031232
5.64368	0.1269		256	0.011763
6.25181	0.1574		362.039	0.0038271
6.92548	0.1904		512	0.0010756
7.67173	0.2261		724.077	0.000261131
8.4984	0.265		1024	5.47644e-05
9.41415	0.306		1448.15	9.92129e-06
10.4286	0.3472		2048	1.55263e-06
11.5523	0.3861
12.7971	0.4199
14.1761	0.4473
15.7036	0.4666
17.3958	0.4748
19.2703	0.4706
21.3468	0.4549
23.647	0.4306
26.1951	0.4012
29.0177	0.3709
32.1445	0.3425
35.6083	0.3163
39.4453	0.2912
43.6957	0.2669
48.4041	0.2441
53.6199	0.2235
59.3978	0.2046
65.7982	0.1859
72.8883	0.1657
80.7424	0.1445
89.4428	0.1244
99.0807	0.1075
109.757	0.09449
121.584	0.08449
134.685	0.07571
149.198	0.06672
165.275	0.05769
183.085	0.04961
202.813	0.043
224.667	0.03792
248.876	0.03443
275.694	0.03248
305.401	0.0314
338.31	0.0301
374.765	0.02792
415.148	0.02511
459.882	0.02225
509.437	0.01957
564.331	0.01691
625.141	0.0142
692.503	0.01162
767.124	0.009453
849.786	0.007914
941.355	0.007155
1042.79	0.007128
1155.16	0.007455
1279.63	0.007532
1417.52	0.006944
1570.26	0.005819
1739.47	0.004673
1926.9	0.003938
2134.54	0.003737
2364.55	0.003938
2619.34	0.004224
2901.59	0.004216
3214.25	0.003766
3560.6	0.003107
3944.27	0.002552
4369.29	0.002147
4840.1	0.001745
5361.65	0.001312
5939.39	0.0009826
6579.39	0.0008525
7288.36	0.0008505
8073.72	0.000825
8943.7	0.000689
9907.43	0.0004717
10975	0.0002721
12157.6	0.0001788
13467.7	0.0002196
14918.9	0.0003475
16526.5	0.000456
18307.3	0.0004493
20280	0.0003276
22465.3	0.0001765
24886	7.02e-05
27567.6	2.063e-05

## Sheet: B
cluster	orf	abundance, rpkm	normal quantile
OV.89	orf.7873	17320.8	3.5164
OV.8	orf.14928	8719.64	3.32795
OV.1	orf.1348	7107.71	3.21327
OV.1	orf.6295	4964.8	3.12971
OV.81	orf.16060	4671.2	3.06356
OV.4	orf.4301	4160.86	3.00859
OV.1	orf.70224	4029.41	2.96143
OV.6	orf.15689	3270.12	2.92007
OV.16	orf.2667	3142.44	2.88317
OV.6	orf.15715	3026.77	2.84982
OV.67	orf.2119	2925.02	2.81936
OV.67	orf.2022	2917.27	2.79132
OV.1	orf.799	2703.97	2.76531
OV.12	orf.4965	2674.6	2.74105
OV.11	orf.15158	2654.01	2.71831
OV.201	orf.8148	2318.01	2.69689
OV.16	orf.27716	2169.36	2.67663
OV.98	orf.2860	2108.66	2.65742
OV.98	orf.15994	1914.26	2.63915
OV.56	orf.26865	1698.04	2.62171
OV.1	orf.1180	1692.01	2.60504
OV.201	orf.7947	1685.9	2.58906
OV.1	orf.2238	1444.97	2.57372
OV.12	orf.66322	1437.13	2.55896
OV.57	orf.5104	1397.89	2.54473
OV.3	orf.6996	1362.66	2.53101
OV.11	orf.29113	1351.45	2.51774
OV.5	orf.16623	1342.94	2.5049
OV.57	orf.8748	1342.58	2.49247
OV.123	orf.10631	1317.53	2.4804
OV.123	orf.19129	1290.77	2.46869
OV.161	orf.8215	1212.62	2.45731
OV.1	orf.27205	1197.38	2.44623
OV.1	orf.830	1193.51	2.43545
OV.13	orf.17851	1110.59	2.42495
OV.1	orf.2953	1095.43	2.4147
OV.56	orf.55657	1049.62	2.40471
OV.3	orf.23397	1045.96	2.39494
OV.21	orf.566	1001.3	2.3854
OV.1	orf.65	924.538	2.37608
OV.1	orf.1492	914.841	2.36695
OV.35	orf.13955	847.183	2.35802
OV.5	orf.11451	840.597	2.34927
OV.42	orf.8224	818.081	2.3407
OV.1	orf.3821	806.251	2.3323
OV.161	orf.32086	761.625	2.32406
OV.2	orf.25998	743.796	2.31597
OV.9	orf.274	740.519	2.30803
OV.1	orf.1438	736.101	2.30024
OV.27	orf.64030	708.173	2.29258
OV.1	orf.1919	693.14	2.28505
OV.1	orf.15324	655.005	2.27765
OV.1	orf.557	643.171	2.27038
OV.16	orf.25254	643.133	2.26322
OV.1	orf.38557	637.83	2.25618
OV.56	orf.23103	636.593	2.24924
OV.6	orf.33133	622.286	2.24242
OV.1	orf.1116	610.926	2.23569
OV.1	orf.1076	602.963	2.22907
OV.21	orf.283	601.951	2.22254
OV.20	orf.37059	600.483	2.21611
OV.3	orf.25084	588.437	2.20976
OV.123	orf.10751	574.546	2.20351
OV.21	orf.4649	554.133	2.19734
OV.13	orf.94	552.225	2.19125
OV.1	orf.5083	548.299	2.18524
OV.9	orf.187	529.049	2.17931
OV.1	orf.921	525.454	2.17345
OV.1	orf.39842	524.927	2.16767
OV.15	orf.60611	522.309	2.16196
OV.3	orf.8012	509.013	2.15632
OV.87	orf.1283	502.11	2.15075
OV.1	orf.1286	500.665	2.14524
OV.5	orf.18753	498.185	2.1398
OV.1	orf.1007	496.927	2.13442
OV.1	orf.69797	496.112	2.1291
OV.3	orf.8297	495.964	2.12384
OV.2	orf.7734	495.82	2.11864
OV.14	orf.17529	484.604	2.1135
OV.27	orf.2706	474.14	2.10841
OV.1	orf.2733	471.788	2.10337
OV.1	orf.24649	468.869	2.09839
OV.2	orf.52941	463.273	2.09346
OV.3	orf.7803	460.839	2.08858
OV.1	orf.3788	458.859	2.08375
OV.1	orf.31057	457.602	2.07897
OV.3	orf.3501	438.155	2.07423
OV.7	orf.15343	436.211	2.06954
OV.32	orf.5947	435.541	2.0649
OV.10	orf.45394	431.417	2.0603
OV.5	orf.15267	410.817	2.05574
OV.1	orf.4757	410.568	2.05123
OV.3	orf.23204	403.497	2.04675
OV.1	orf.2033	401.988	2.04232
OV.49	orf.69891	400.619	2.03793
OV.1	orf.2128	400.49	2.03357
OV.31	orf.735	396.907	2.02926
OV.3	orf.23682	396.007	2.02498
OV.1	orf.1035	386.819	2.02074
OV.14	orf.8677	386.575	2.01653
OV.2	orf.20811	385.112	2.01236
OV.1	orf.1592	383.297	2.00822
OV.125	orf.9865	376.704	2.00412
OV.86	orf.13550	373.346	2.00006
OV.18	orf.3049	371.932	1.99602
OV.119	orf.2277	368.462	1.99202
OV.7	orf.12921	367.28	1.98805
OV.2	orf.6903	366.93	1.98411
OV.1	orf.658	361.29	1.9802
OV.21	orf.51403	358.532	1.97632
OV.14	orf.105237	357.567	1.97247
OV.76	orf.22334	356.876	1.96864
OV.11	orf.14410	353.851	1.96485
OV.2	orf.4167	352.86	1.96109
OV.12	orf.4355	351.12	1.95735
OV.6	orf.10067	350.826	1.95364
OV.1	orf.9785	349.84	1.94996
OV.2	orf.6403	347	1.9463
OV.40	orf.9327	346.165	1.94267
OV.91	orf.56761	343.329	1.93906
OV.2	orf.6294	342.825	1.93548
OV.1	orf.5042	338.651	1.93193
OV.1	orf.590	335.892	1.9284
OV.3	orf.8539	333.227	1.92489
OV.5	orf.11475	328.383	1.92141
OV.1	orf.59228	327.432	1.91794
OV.1	orf.65446	324.337	1.91451
OV.16	orf.9421	314.956	1.91109
OV.3	orf.25585	314.168	1.9077
OV.2	orf.11267	313.65	1.90432
OV.1	orf.2388	313.13	1.90097
OV.26	orf.15487	312.479	1.89765
OV.12	orf.46497	311.776	1.89434
OV.17	orf.16893	309.028	1.89105
OV.1	orf.575	308.184	1.88778
OV.40	orf.1241	307.739	1.88454
OV.12	orf.13595	307.115	1.88131
OV.2	orf.18651	306.797	1.8781
OV.87	orf.57073	301.489	1.87491
OV.5	orf.9411	301.071	1.87174
OV.69	orf.865	291.561	1.86859
OV.3	orf.28490	289.087	1.86546
OV.20	orf.45758	288.884	1.86234
OV.14	orf.9591	285.579	1.85925
OV.117	orf.2265	285.044	1.85617
OV.3	orf.24845	284.268	1.85311
OV.1	orf.5932	283.463	1.85006
OV.49	orf.8882	282.524	1.84704
OV.6	orf.15953	278.826	1.84403
OV.40	orf.938	278.324	1.84103
OV.2	orf.37953	273.645	1.83806
OV.47	orf.10920	272.039	1.83509
OV.1	orf.666	270.456	1.83215
OV.12	orf.4178	269.169	1.82922
OV.8	orf.3682	266.891	1.82631
OV.1	orf.24997	265.511	1.82341
OV.51	orf.16818	264.932	1.82053
OV.6	orf.14405	264.346	1.81766
OV.206	orf.9339	264.266	1.81481
OV.16	orf.4936	259.627	1.81197
OV.4	orf.4637	259.075	1.80914
OV.4	orf.16339	258.876	1.80633
OV.100	orf.1043	257.394	1.80354
OV.4	orf.5273	252.7	1.80076
OV.1	orf.1725	250.491	1.79799
OV.1	orf.81381	249.631	1.79524
OV.67	orf.488	249.453	1.7925
OV.76	orf.18582	235.619	1.78977
OV.37	orf.10642	234.102	1.78706
OV.1	orf.1319	232.501	1.78436
OV.3	orf.15504	232.243	1.78167
OV.9	orf.18723	232.118	1.77899
OV.11	orf.62278	232.066	1.77633
OV.1	orf.3379	229.832	1.77368
OV.2	orf.77647	228.965	1.77105
OV.1	orf.2707	228.144	1.76842
OV.6	orf.13602	226.399	1.76581
OV.1	orf.455	225.562	1.76321
OV.31	orf.2170	219.754	1.76062
OV.1	orf.3729	218.521	1.75804
OV.5	orf.13422	218.328	1.75548
OV.11	orf.33062	217.575	1.75292
OV.164	orf.11159	217.215	1.75038
OV.5	orf.11481	216.35	1.74785
OV.25	orf.10866	216.156	1.74533
OV.1	orf.510	215.451	1.74282
OV.31	orf.8	215.087	1.74032
OV.88	orf.19397	214.524	1.73784
OV.182	orf.12694	213.757	1.73536
OV.8	orf.5974	213.665	1.73289
OV.9	orf.2026	212.754	1.73044
OV.100	orf.3081	212.41	1.72799
OV.12	orf.9530	209.87	1.72556
OV.1	orf.75627	207.088	1.72313
OV.102	orf.212	206.234	1.72072
OV.1	orf.73455	205.962	1.71831
OV.3	orf.25453	204.916	1.71592
OV.4	orf.18005	204.872	1.71353
OV.38	orf.13830	204.652	1.71116
OV.2	orf.14235	204.066	1.70879
OV.1	orf.55081	203.172	1.70644
OV.2	orf.6342	198.38	1.70409
OV.92	orf.3525	197.787	1.70175
OV.1	orf.98964	196.398	1.69943
OV.5	orf.37744	195.685	1.69711
OV.1	orf.17506	195.234	1.6948
OV.3	orf.9950	195.192	1.6925
OV.47	orf.40594	191.826	1.69021
OV.3	orf.10841	191.732	1.68792
OV.54	orf.48679	191.314	1.68565
OV.128	orf.60856	191.25	1.68338
OV.3	orf.36092	190.844	1.68113
OV.145	orf.299	187.946	1.67888
OV.3	orf.25272	186.589	1.67664
OV.3	orf.36224	184.046	1.67441
OV.2	orf.20388	183.351	1.67218
OV.179	orf.2106	182.59	1.66997
OV.3	orf.25206	182.583	1.66776
OV.38	orf.15108	181.935	1.66556
OV.16	orf.3123	180.977	1.66337
OV.1	orf.1085	180.712	1.66119
OV.2	orf.25724	179.636	1.65901
OV.21	orf.516	179.369	1.65685
OV.4	orf.17313	179.277	1.65469
OV.133	orf.6582	178.509	1.65254
OV.236	orf.8571	176.501	1.65039
OV.61	orf.8807	174.139	1.64826
OV.49	orf.6804	173.892	1.64613
OV.57	orf.5577	173.72	1.64401
OV.250	orf.9849	173.57	1.64189
OV.61	orf.30346	173.41	1.63979
OV.1	orf.648	173.312	1.63769
OV.2	orf.9521	173.205	1.63559
OV.3	orf.14879	173.036	1.63351
OV.2	orf.9038	171.191	1.63143
OV.1	orf.6307	170.469	1.62936
OV.2	orf.4732	170.202	1.62729
OV.5	orf.11530	168.902	1.62524
OV.32	orf.10295	167.393	1.62319
OV.148	orf.1977	166.561	1.62114
OV.5	orf.11372	165.813	1.61911
OV.163	orf.11355	165.095	1.61708
OV.25	orf.7563	164.951	1.61505
OV.88	orf.11691	164.002	1.61304
OV.63	orf.34842	163.387	1.61103
OV.7	orf.17522	162.434	1.60902
OV.16	orf.3698	161.695	1.60702
OV.11	orf.37329	161.662	1.60503
OV.1	orf.1442	160.004	1.60305
OV.5	orf.133500	159.802	1.60107
OV.1	orf.2512	159.203	1.5991
OV.28	orf.12003	158.333	1.59713
OV.1	orf.2719	158.279	1.59517
OV.188	orf.138	156.788	1.59322
OV.33	orf.5962	155.044	1.59127
OV.98	orf.29922	155.02	1.58933
OV.14	orf.17841	153.494	1.58739
OV.5	orf.17791	152.935	1.58546
OV.7	orf.15007	152.588	1.58354
OV.36	orf.1643	150.789	1.58162
OV.4	orf.19113	150.653	1.57971
OV.11	orf.37338	150.556	1.5778
OV.1	orf.12160	150.054	1.5759
OV.1	orf.1015	149.948	1.57401
OV.125	orf.3508	149.89	1.57212
OV.206	orf.29602	149.832	1.57023
OV.16	orf.20146	149.716	1.56836
OV.120	orf.752	148.891	1.56648
OV.13	orf.1367	148.637	1.56462
OV.1	orf.2752	147.539	1.56275
OV.3	orf.28755	147.035	1.5609
OV.259	orf.6670	146.766	1.55905
OV.1	orf.1091	146.739	1.5572
OV.1	orf.5742	145.964	1.55536
OV.158	orf.26740	144.766	1.55353
OV.1	orf.4252	144.672	1.5517
OV.1	orf.18697	144.589	1.54987
OV.12	orf.13754	144.517	1.54805
OV.37	orf.35557	144.237	1.54624
OV.46	orf.15410	144.203	1.54443
OV.39	orf.97882	143.927	1.54262
OV.125	orf.153967	143.92	1.54082
OV.3	orf.25181	143.314	1.53903
OV.3	orf.73657	142.963	1.53724
OV.71	orf.7537	142.915	1.53546
OV.3	orf.23600	142.361	1.53368
OV.176	orf.356	142.162	1.5319
OV.108	orf.16776	142.008	1.53013
OV.1	orf.705	141.499	1.52837
OV.6	orf.10503	141.227	1.52661
OV.1	orf.31834	140.287	1.52485
OV.69	orf.69235	139.43	1.5231
OV.12	orf.6313	139.21	1.52135
OV.26	orf.7166	139.136	1.51961
OV.2	orf.13503	138.732	1.51787
OV.1	orf.3240	138.213	1.51614
OV.5	orf.10756	137.158	1.51441
OV.36	orf.3406	137.079	1.51269
OV.1	orf.69708	137.046	1.51097
OV.8	orf.6822	137.028	1.50926
OV.1	orf.4371	136.738	1.50754
OV.1	orf.552	136.206	1.50584
OV.40	orf.464	135.509	1.50414
OV.1	orf.3093	135.158	1.50244
OV.1	orf.5305	135.102	1.50075
OV.1	orf.1273	134.941	1.49906
OV.27	orf.110545	134.832	1.49737
OV.8	orf.2247	134.711	1.49569
OV.1	orf.6417	134.482	1.49402
OV.4	orf.17948	134.24	1.49235
OV.2	orf.12129	133.701	1.49068
OV.5	orf.59161	133.139	1.48902
OV.5	orf.27430	131.252	1.48736
OV.11	orf.21732	131.22	1.4857
OV.100	orf.61030	129.829	1.48405
OV.35	orf.48086	129.277	1.4824
OV.5	orf.12985	129.219	1.48076
OV.104	orf.54420	128.83	1.47912
OV.43	orf.14239	128.807	1.47749
OV.2	orf.10262	128.7	1.47586
OV.1	orf.41397	128.604	1.47423
OV.30	orf.12098	128.371	1.47261
OV.23	orf.3846	127.488	1.47099
OV.39	orf.13729	127.342	1.46937
OV.15	orf.6924	127.24	1.46776
OV.9	orf.7762	126.683	1.46615
OV.85	orf.7211	126.012	1.46455
OV.23	orf.1964	125.545	1.46295
OV.8	orf.2491	125.476	1.46135
OV.2	orf.7683	124.898	1.45976
OV.91	orf.62222	124.727	1.45817
OV.6	orf.32756	124.546	1.45658
OV.53	orf.18012	124.319	1.455
OV.1	orf.29625	123.931	1.45342
OV.1	orf.523	123.921	1.45185
OV.60	orf.3253	123.773	1.45028
OV.37	orf.9742	123.491	1.44871
OV.58	orf.8833	123.234	1.44714
OV.5	orf.10777	123.167	1.44558
OV.21	orf.20316	123.099	1.44403
OV.6	orf.27008	122.971	1.44247
OV.217	orf.12259	122.92	1.44092
OV.15	orf.12153	122.454	1.43938
OV.5	orf.12612	122.398	1.43783
OV.276	orf.34081	122.397	1.43629
OV.24	orf.1068	122.365	1.43476
OV.31	orf.3919	121.869	1.43323
OV.14	orf.17042	121.034	1.4317
OV.77	orf.21561	120.711	1.43017
OV.1	orf.4331	120.505	1.42865
OV.1	orf.4350	120.419	1.42713
OV.1	orf.5920	119.956	1.42561
OV.10	orf.26259	119.573	1.4241
OV.1	orf.1538	119.141	1.42259
OV.181	orf.110	119.135	1.42108
OV.70	orf.12343	118.892	1.41958
OV.1	orf.94275	118.708	1.41808
OV.6	orf.12656	118.451	1.41658
OV.11	orf.79987	118.169	1.41509
OV.1	orf.1136	118.004	1.4136
OV.1	orf.66616	117.876	1.41211
OV.2	orf.9420	117.84	1.41063
OV.25	orf.9649	117.422	1.40914
OV.1	orf.1185	117.055	1.40767
OV.107	orf.34647	116.693	1.40619
OV.1	orf.789	116.188	1.40472
OV.20	orf.26879	116.044	1.40325
OV.11	orf.12363	115.96	1.40178
OV.2	orf.19659	115.714	1.40032
OV.1	orf.1193	115.506	1.39886
OV.18	orf.4033	114.437	1.3974
OV.15	orf.8949	114.43	1.39595
OV.14	orf.12191	113.734	1.3945
OV.83	orf.16998	113.324	1.39305
OV.6	orf.78829	112.362	1.39161
OV.92	orf.4775	112.308	1.39016
OV.72	orf.130	112.221	1.38872
OV.9	orf.10495	111.617	1.38729
OV.2	orf.9156	111.487	1.38585
OV.5	orf.11924	111.372	1.38442
OV.3	orf.3473	111.316	1.38299
OV.8	orf.8206	110.387	1.38157
OV.94	orf.3804	110.322	1.38015
OV.146	orf.3040	110.102	1.37873
OV.1	orf.104	109.602	1.37731
OV.50	orf.6067	109.212	1.3759
OV.11	orf.14330	108.893	1.37448
OV.5	orf.13584	108.316	1.37308
OV.52	orf.8870	107.273	1.37167
OV.11	orf.21531	106.999	1.37027
OV.70	orf.7262	106.907	1.36887
OV.20	orf.30737	105.883	1.36747
OV.56	orf.18957	105.818	1.36607
OV.75	orf.24665	105.466	1.36468
OV.1	orf.2188	105.289	1.36329
OV.2	orf.7967	105.229	1.3619
OV.6	orf.33341	105.014	1.36052
OV.252	orf.8792	104.706	1.35914
OV.6	orf.32287	104.172	1.35776
OV.12	orf.8559	104.141	1.35638
OV.195	orf.100	103.704	1.35501
OV.3	orf.17752	102.363	1.35363
OV.99	orf.16296	102.323	1.35227
OV.3	orf.28533	102.16	1.3509
OV.10	orf.28145	101.83	1.34953
OV.1	orf.35872	101.692	1.34817
OV.1	orf.28630	101.312	1.34681
OV.4	orf.52	101.301	1.34546
OV.141	orf.8969	100.919	1.3441
OV.2	orf.5631	100.814	1.34275
OV.24	orf.3157	100.675	1.3414
OV.26	orf.14638	100.44	1.34005
OV.1	orf.1011	100.322	1.33871
OV.1	orf.14929	100.114	1.33737
OV.6	orf.9633	100.035	1.33603
OV.5	orf.19955	100.035	1.33469
OV.65	orf.16576	99.838	1.33336
OV.1	orf.10563	99.582	1.33202
OV.3	orf.25817	98.967	1.33069
OV.76	orf.21335	98.749	1.32937
OV.11	orf.15113	98.721	1.32804
OV.2	orf.13605	98.658	1.32672
OV.1	orf.4109	98.608	1.3254
OV.1	orf.835	98.454	1.32408
OV.1	orf.6264	98.354	1.32276
OV.21	orf.612	98.177	1.32145
OV.1	orf.1886	97.894	1.32014
OV.98	orf.744	97.84	1.31883
OV.3	orf.19226	97.797	1.31752
OV.1	orf.1729	97.685	1.31622
OV.13	orf.65137	97.57	1.31491
OV.17	orf.16517	97.56	1.31361
OV.1	orf.2371	97.093	1.31232
OV.4	orf.28347	96.707	1.31102
OV.56	orf.21181	96.629	1.30973
OV.1	orf.5885	96.608	1.30843
OV.45	orf.45	96.141	1.30714
OV.1	orf.1219	96.102	1.30586
OV.1	orf.1104	96.001	1.30457
OV.5	orf.48825	95.963	1.30329
OV.4	orf.10697	95.926	1.30201
OV.8	orf.2241	95.813	1.30073
OV.6	orf.24674	95.625	1.29945
OV.1	orf.6655	95.612	1.29818
OV.33	orf.3618	95.549	1.29691
OV.1	orf.2725	95.512	1.29564
OV.140	orf.57327	95.465	1.29437
OV.1	orf.263	95.435	1.2931
OV.1	orf.42775	95.407	1.29184
OV.1	orf.2792	95.211	1.29058
OV.55	orf.6348	94.987	1.28932
OV.5	orf.18731	94.816	1.28806
OV.2	orf.19551	94.366	1.2868
OV.4	orf.30225	94.268	1.28555
OV.2	orf.6878	94.061	1.2843
OV.2	orf.9049	93.883	1.28305
OV.12	orf.19122	93.838	1.2818
OV.5	orf.21433	93.785	1.28056
OV.5	orf.23160	93.675	1.27931
OV.17	orf.13291	93.423	1.27807
OV.23	orf.15486	93.258	1.27683
OV.40	orf.324	93.238	1.27559
OV.6	orf.34567	92.891	1.27436
OV.51	orf.22541	92.608	1.27312
OV.149	orf.22789	92.53	1.27189
OV.256	orf.7385	92.511	1.27066
OV.14	orf.19697	92.455	1.26943
OV.16	orf.40960	92.315	1.26821
OV.16	orf.3199	92.051	1.26698
OV.13	orf.21835	91.798	1.26576
OV.153	orf.4999	91.669	1.26454
OV.1	orf.5325	91.54	1.26332
OV.15	orf.5411	91.354	1.2621
OV.12	orf.7090	91.288	1.26089
OV.10	orf.20199	90.795	1.25968
OV.118	orf.147	90.758	1.25846
OV.1	orf.1605	90.451	1.25725
OV.120	orf.9820	89.804	1.25605
OV.1	orf.16470	89.407	1.25484
OV.5	orf.73345	89.266	1.25364
OV.3	orf.37699	89.09	1.25244
OV.91	orf.61357	89.02	1.25124
OV.8	orf.2400	88.702	1.25004
OV.1	orf.986	88.438	1.24884
OV.6	orf.10532	88.343	1.24765
OV.24	orf.615	88.212	1.24645
OV.46	orf.8345	88.082	1.24526
OV.2	orf.4417	88.052	1.24407
OV.1	orf.77529	87.745	1.24288
OV.16	orf.7969	87.735	1.2417
OV.1	orf.1061	87.627	1.24051
OV.114	orf.4476	87.105	1.23933
OV.5	orf.10551	87.077	1.23815
OV.10	orf.21168	86.524	1.23697
OV.1	orf.1894	86.278	1.23579
OV.38	orf.14379	86.269	1.23462
OV.5	orf.11714	86.15	1.23344
OV.1	orf.2409	86.111	1.23227
OV.1	orf.27118	85.971	1.2311
OV.18	orf.9564	85.768	1.22993
OV.2	orf.15353	85.715	1.22876
OV.16	orf.3077	85.645	1.2276
OV.4	orf.19639	85.51	1.22644
OV.1	orf.9298	85.341	1.22527
OV.16	orf.26569	84.955	1.22411
OV.4	orf.35097	84.942	1.22295
OV.5	orf.10872	84.938	1.2218
OV.16	orf.21076	84.862	1.22064
OV.1	orf.253	84.763	1.21949
OV.5	orf.10359	84.688	1.21833
OV.255	orf.74	84.425	1.21718
OV.121	orf.68868	84.362	1.21603
OV.69	orf.8676	84.292	1.21489
OV.2	orf.112329	84.075	1.21374
OV.189	orf.4664	84.038	1.2126
OV.179	orf.2344	83.903	1.21145
OV.1	orf.6356	83.638	1.21031
OV.109	orf.3284	83.117	1.20917
OV.4	orf.11378	83.083	1.20803
OV.3	orf.6441	83.055	1.2069
OV.33	orf.1602	82.573	1.20576
OV.1	orf.497	82.235	1.20463
OV.1	orf.3228	82.195	1.2035
OV.56	orf.28915	82.182	1.20237
OV.55	orf.2464	82.069	1.20124
OV.1	orf.9031	82.032	1.20011
OV.39	orf.42472	82.005	1.19899
OV.75	orf.14282	81.998	1.19786
OV.18	orf.2560	81.906	1.19674
OV.1	orf.4359	81.859	1.19562
OV.2	orf.3889	81.688	1.1945
OV.5	orf.11895	81.587	1.19338
OV.10	orf.48631	81.566	1.19226
OV.1	orf.2779	81.422	1.19115
OV.86	orf.44253	80.926	1.19003
OV.66	orf.31776	80.437	1.18892
OV.18	orf.858	80.058	1.18781
OV.3	orf.25004	80.023	1.1867
OV.57	orf.21697	79.772	1.18559
OV.15	orf.11304	79.62	1.18449
OV.6	orf.12705	79.599	1.18338
OV.6	orf.120143	79.264	1.18228
OV.3	orf.18670	79.156	1.18118
OV.11	orf.8819	79.083	1.18008
OV.17	orf.28079	79.06	1.17898
OV.6	orf.21431	79.026	1.17788
OV.4	orf.12899	78.837	1.17678
OV.2	orf.7470	78.643	1.17569
OV.149	orf.11415	78.613	1.17459
OV.1	orf.6365	78.57	1.1735
OV.3	orf.31431	78.501	1.17241
OV.76	orf.14596	78.349	1.17132
OV.2	orf.7421	78.193	1.17023
OV.1	orf.79000	78.181	1.16915
OV.5	orf.11129	78.18	1.16806
OV.12	orf.15615	78.109	1.16698
OV.26	orf.17076	77.899	1.16589
OV.4	orf.6511	77.526	1.16481
OV.3	orf.26368	77.455	1.16373
OV.14	orf.39705	77.392	1.16266
OV.12	orf.6397	77.275	1.16158
OV.15	orf.3635	76.849	1.1605
OV.21	orf.1987	76.681	1.15943
OV.3	orf.18925	76.614	1.15836
OV.44	orf.3637	76.536	1.15728
OV.10	orf.15395	76.376	1.15621
OV.6	orf.17577	76.332	1.15514
OV.11	orf.11614	76.265	1.15408
OV.5	orf.13738	76.039	1.15301
OV.33	orf.4288	75.992	1.15194
OV.4	orf.23715	75.929	1.15088
OV.25	orf.13150	75.858	1.14982
OV.4	orf.13442	75.837	1.14876
OV.1	orf.2828	75.8	1.1477
OV.28	orf.13613	75.576	1.14664
OV.1	orf.11542	75.536	1.14558
OV.117	orf.842	75.362	1.14453
OV.100	orf.8050	75.281	1.14347
OV.1	orf.1271	75.074	1.14242
OV.275	orf.36958	74.809	1.14136
OV.1	orf.5195	74.789	1.14031
OV.6	orf.6565	74.759	1.13926
OV.42	orf.7928	74.747	1.13822
OV.15	orf.6490	74.638	1.13717
OV.2	orf.58183	74.5	1.13612
OV.69	orf.486	74.346	1.13508
OV.167	orf.1803	74.204	1.13403
OV.5	orf.10945	74.153	1.13299
OV.5	orf.7365	74.086	1.13195
OV.4	orf.82600	74.028	1.13091
OV.6	orf.26695	73.976	1.12987
OV.3	orf.33834	73.855	1.12883
OV.53	orf.12957	73.604	1.1278
OV.3	orf.23403	73.581	1.12676
OV.11	orf.82418	73.528	1.12573
OV.9	orf.35572	73.379	1.1247
OV.4	orf.13985	73.363	1.12367
OV.4	orf.13400	73.357	1.12264
OV.10	orf.36764	73.206	1.12161
OV.1	orf.1954	73.179	1.12058
OV.1	orf.1447	73.022	1.11955
OV.20	orf.25021	72.982	1.11853
OV.16	orf.2821	72.98	1.1175
OV.73	orf.2821	72.98	1.11648
OV.51	orf.22019	72.932	1.11546
OV.16	orf.17448	72.85	1.11444
OV.8	orf.16410	72.786	1.11342
OV.34	orf.26652	72.759	1.1124
OV.2	orf.19752	72.679	1.11138
OV.16	orf.2356	72.678	1.11037
OV.1	orf.40003	72.665	1.10935
OV.56	orf.12449	72.403	1.10834
OV.1	orf.91672	72.391	1.10732
OV.1	orf.2294	72.372	1.10631
OV.3	orf.33943	72.366	1.1053
OV.5	orf.12521	72.346	1.10429
OV.11	orf.37838	72.047	1.10328
OV.21	orf.670	71.95	1.10228
OV.5	orf.9566	71.935	1.10127
OV.1	orf.3703	71.9	1.10027
OV.31	orf.9538	71.865	1.09926
OV.5	orf.30087	71.658	1.09826
OV.1	orf.25336	71.513	1.09726
OV.6	orf.7872	71.459	1.09626
OV.7	orf.14361	71.445	1.09526
OV.15	orf.4518	71.387	1.09426
OV.1	orf.31573	71.18	1.09326
OV.4	orf.10427	71.161	1.09227
OV.97	orf.20274	71.141	1.09127
OV.1	orf.25050	71.13	1.09028
OV.1	orf.1243	71.023	1.08929
OV.9	orf.1525	70.893	1.08829
OV.1	orf.17977	70.892	1.0873
OV.16	orf.14028	70.874	1.08631
OV.51	orf.23112	70.802	1.08532
OV.17	orf.17593	70.711	1.08434
OV.16	orf.3648	70.668	1.08335
OV.3	orf.9093	70.657	1.08237
OV.77	orf.14699	70.614	1.08138
OV.47	orf.26896	70.603	1.0804
OV.1	orf.41077	70.478	1.07942
OV.3	orf.3895	70.456	1.07843
OV.38	orf.13573	70.427	1.07745
OV.9	orf.2256	70.427	1.07648
OV.13	orf.34735	70.408	1.0755
OV.1	orf.3177	70.293	1.07452
OV.12	orf.4698	70.187	1.07354
OV.141	orf.38329	70.16	1.07257
OV.1	orf.630	69.909	1.07159
OV.11	orf.35675	69.806	1.07062
OV.3	orf.25739	69.713	1.06965
OV.2	orf.16899	69.663	1.06868
OV.7	orf.20125	69.501	1.06771
OV.1	orf.729	69.156	1.06674
OV.3	orf.58972	69.115	1.06577
OV.196	orf.12996	69.065	1.06481
OV.44	orf.9945	69.021	1.06384
OV.5	orf.11151	68.919	1.06287
OV.12	orf.5047	68.85	1.06191
OV.3	orf.22644	68.805	1.06095
OV.2	orf.2689	68.764	1.05999
OV.1	orf.31960	68.688	1.05902
OV.4	orf.13390	68.685	1.05806
OV.2	orf.8501	68.52	1.0571
OV.294	orf.13345	68.356	1.05615
OV.3	orf.17938	68.173	1.05519
OV.45	orf.603	67.948	1.05423
OV.1	orf.3319	67.847	1.05328
OV.98	orf.19047	67.697	1.05232
OV.3	orf.24932	67.685	1.05137
OV.15	orf.5860	67.601	1.05042
OV.3	orf.130579	67.571	1.04947
OV.8	orf.16329	67.548	1.04852
OV.66	orf.36864	67.544	1.04757
OV.118	orf.244	67.528	1.04662
OV.5	orf.7692	67.41	1.04567
OV.1	orf.1830	67.278	1.04472
OV.12	orf.17830	67.242	1.04378
OV.5	orf.87919	67.219	1.04283
OV.1	orf.3340	67.209	1.04189
OV.10	orf.30069	67.165	1.04095
OV.16	orf.3365	67.15	1.04
OV.5	orf.10467	67.031	1.03906
OV.12	orf.4153	66.926	1.03812
OV.1	orf.1339	66.847	1.03718
OV.20	orf.30152	66.812	1.03625
OV.88	orf.10905	66.754	1.03531
OV.8	orf.2833	66.748	1.03437
OV.14	orf.25977	66.7	1.03344
OV.1	orf.3554	66.626	1.0325
OV.5	orf.14183	66.573	1.03157
OV.8	orf.5805	66.545	1.03063
OV.2	orf.6781	66.333	1.0297
OV.2	orf.7042	66.252	1.02877
OV.9	orf.2284	66.218	1.02784
OV.9	orf.193	66.185	1.02691
OV.10	orf.20626	66.091	1.02598
OV.14	orf.78187	66.038	1.02506
OV.1	orf.2471	65.907	1.02413
OV.6	orf.11620	65.783	1.0232
OV.1	orf.33529	65.737	1.02228
OV.4	orf.53793	65.719	1.02135
OV.6	orf.11095	65.572	1.02043
OV.8	orf.14365	65.53	1.01951
OV.1	orf.6181	65.224	1.01859
OV.1	orf.17818	65.151	1.01767
OV.5	orf.24251	65.133	1.01675
OV.27	orf.11029	64.984	1.01583
OV.3	orf.26265	64.962	1.01491
OV.3	orf.11957	64.825	1.01399
OV.65	orf.15076	64.715	1.01308
OV.121	orf.35191	64.686	1.01216
OV.81	orf.15859	64.598	1.01125
OV.31	orf.2150	64.394	1.01033
OV.69	orf.94402	64.359	1.00942
OV.7	orf.50050	64.343	1.00851
OV.19	orf.15064	64.284	1.0076
OV.3	orf.24308	64.25	1.00669
OV.2	orf.8112	64.214	1.00578
OV.11	orf.12461	64.202	1.00487
OV.2	orf.9978	64.102	1.00396
OV.1	orf.5368	63.856	1.00305
OV.54	orf.13839	63.751	1.00215
OV.10	orf.19877	63.718	1.00124
OV.1	orf.3541	63.583	1.00034
OV.12	orf.91056	63.58	0.999432
OV.1	orf.2845	63.58	0.998529
OV.106	orf.44816	63.507	0.997627
OV.1	orf.7848	63.442	0.996726
OV.6	orf.31129	63.356	0.995825
OV.22	orf.31890	63.319	0.994925
OV.13	orf.176	63.114	0.994026
OV.272	orf.3944	62.942	0.993128
OV.49	orf.8121	62.941	0.992231
OV.32	orf.18467	62.897	0.991334
OV.24	orf.1377	62.882	0.990439
OV.234	orf.366	62.847	0.989544
OV.12	orf.11272	62.757	0.98865
OV.24	orf.3578	62.668	0.987756
OV.153	orf.5666	62.639	0.986864
OV.1	orf.14221	62.453	0.985972
OV.6	orf.11459	62.417	0.985081
OV.98	orf.780	62.403	0.98419
OV.3	orf.13171	62.349	0.983301
OV.20	orf.28749	62.297	0.982412
OV.4	orf.6870	62.248	0.981524
OV.137	orf.17287	62.207	0.980637
OV.14	orf.9550	61.748	0.979751
OV.1	orf.41602	61.74	0.978865
OV.1	orf.1767	61.737	0.97798
OV.33	orf.31191	61.724	0.977096
OV.1	orf.1584	61.719	0.976213
OV.44	orf.20868	61.69	0.975331
OV.3	orf.55024	61.645	0.974449
OV.3	orf.65614	61.441	0.973568
OV.1	orf.20034	61.348	0.972687
OV.14	orf.16107	61.263	0.971808
OV.46	orf.8935	61.079	0.970929
OV.3	orf.11109	61.079	0.970051
OV.2	orf.4812	61.054	0.969174
OV.15	orf.5241	61.036	0.968297
OV.4	orf.9080	60.917	0.967422
OV.84	orf.33592	60.912	0.966547
OV.9	orf.4546	60.894	0.965672
OV.9	orf.3391	60.893	0.964799
OV.5	orf.10607	60.892	0.963926
OV.11	orf.35016	60.887	0.963054
OV.2	orf.6135	60.862	0.962182
OV.2	orf.5138	60.807	0.961312
OV.14	orf.11338	60.671	0.960442
OV.16	orf.24192	60.658	0.959573
OV.2	orf.22376	60.546	0.958704
OV.15	orf.4114	60.518	0.957836
OV.1	orf.440	60.506	0.956969
OV.19	orf.16805	60.5	0.956103
OV.1	orf.6855	60.384	0.955238
OV.1	orf.29691	60.383	0.954373
OV.9	orf.1534	60.343	0.953509
OV.21	orf.22677	60.293	0.952645
OV.3	orf.25275	60.187	0.951782
OV.1	orf.425	60.113	0.95092
OV.6	orf.11026	60.063	0.950059
OV.13	orf.8101	60.007	0.949198
OV.2	orf.5148	59.955	0.948339
OV.110	orf.5986	59.773	0.947479
OV.1	orf.3045	59.732	0.946621
OV.9	orf.715	59.693	0.945763
OV.1	orf.36148	59.65	0.944906
OV.243	orf.170	59.623	0.944049
OV.3	orf.25158	59.459	0.943194
OV.16	orf.21856	59.407	0.942339
OV.3	orf.24450	59.345	0.941484
OV.2	orf.14713	59.323	0.940631
OV.1	orf.21206	59.272	0.939778
OV.18	orf.3268	59.209	0.938925
OV.2	orf.29647	59.098	0.938074
OV.2	orf.107085	58.888	0.937223
OV.27	orf.43746	58.881	0.936373
OV.4	orf.22464	58.717	0.935523
OV.34	orf.57402	58.697	0.934674
OV.9	orf.1145	58.563	0.933826
OV.2	orf.4071	58.489	0.932978
OV.23	orf.55668	58.405	0.932131
OV.3	orf.25899	58.397	0.931285
OV.12	orf.4457	58.299	0.93044
OV.4	orf.6899	58.209	0.929595
OV.36	orf.714	58.118	0.928751
OV.25	orf.10776	58.1	0.927907
OV.71	orf.19995	57.856	0.927064
OV.2	orf.9132	57.836	0.926222
OV.4	orf.3211	57.802	0.92538
OV.4	orf.17196	57.8	0.924539
OV.5	orf.10179	57.784	0.923699
OV.22	orf.12490	57.643	0.922859
OV.5	orf.15118	57.6	0.92202
OV.126	orf.20088	57.541	0.921182
OV.1	orf.2602	57.489	0.920344
OV.1	orf.2649	57.469	0.919507
OV.184	orf.12392	57.4	0.918671
OV.4	orf.9910	57.368	0.917835
OV.3	orf.8039	57.367	0.917
OV.5	orf.11275	57.36	0.916166
OV.13	orf.2145	57.355	0.915332
OV.2	orf.14995	57.292	0.914499
OV.1	orf.7452	57.275	0.913666
OV.2	orf.6742	57.244	0.912834
OV.5	orf.13195	57.218	0.912003
OV.11	orf.14802	57.204	0.911172
OV.1	orf.30545	57.184	0.910342
OV.56	orf.15726	57.123	0.909513
OV.107	orf.33228	57.022	0.908684
OV.4	orf.8957	56.906	0.907856
OV.12	orf.106283	56.777	0.907028
OV.6	orf.8890	56.699	0.906201
OV.296	orf.12617	56.603	0.905375
OV.3	orf.8822	56.532	0.904549
OV.5	orf.17494	56.395	0.903724
OV.9	orf.4006	56.352	0.9029
OV.44	orf.10058	56.283	0.902076
OV.14	orf.25743	56.267	0.901253
OV.274	orf.37230	56.252	0.90043
OV.1	orf.956	56.203	0.899608
OV.2	orf.15649	56.099	0.898786
OV.3	orf.34421	56.077	0.897966
OV.72	orf.339	55.937	0.897145
OV.14	orf.20875	55.921	0.896326
OV.7	orf.56280	55.869	0.895507
OV.21	orf.2010	55.861	0.894688
OV.14	orf.25639	55.82	0.893871
OV.283	orf.19144	55.804	0.893054
OV.19	orf.37589	55.765	0.892237
OV.34	orf.15588	55.748	0.891421
OV.4	orf.8451	55.686	0.890605
OV.2	orf.15691	55.649	0.889791
OV.4	orf.15325	55.566	0.888976
OV.1	orf.5301	55.552	0.888163
OV.1	orf.8716	55.538	0.88735
OV.35	orf.18912	55.527	0.886537
OV.4	orf.11571	55.462	0.885725
OV.11	orf.14210	55.258	0.884914
OV.3	orf.10387	55.062	0.884103
OV.35	orf.25053	55.045	0.883293
OV.11	orf.35201	55.02	0.882484
OV.5	orf.22407	55.003	0.881675
OV.10	orf.22068	54.962	0.880866
OV.3	orf.25539	54.938	0.880058
OV.168	orf.5434	54.928	0.879251
OV.107	orf.32139	54.849	0.878445
OV.156	orf.6763	54.731	0.877638
OV.57	orf.2984	54.699	0.876833
OV.11	orf.34352	54.653	0.876028
OV.38	orf.14559	54.596	0.875223
OV.6	orf.6098	54.526	0.87442
OV.2	orf.7103	54.456	0.873616
OV.87	orf.27019	54.404	0.872814
OV.3	orf.7779	54.348	0.872012
OV.86	orf.44259	54.14	0.87121
OV.1	orf.1513	54.121	0.870409
OV.4	orf.11403	54.111	0.869608
OV.8	orf.12496	54.015	0.868809
OV.11	orf.66213	53.988	0.868009
OV.2	orf.5834	53.958	0.86721
OV.12	orf.4212	53.849	0.866412
OV.12	orf.19098	53.667	0.865614
OV.5	orf.35691	53.667	0.864817
OV.1	orf.2744	53.656	0.864021
OV.3	orf.11698	53.451	0.863225
OV.4	orf.13567	53.448	0.862429
OV.8	orf.1781	53.406	0.861634
OV.37	orf.431	53.404	0.86084
OV.16	orf.48496	53.363	0.860046
OV.10	orf.19542	53.299	0.859252
OV.1	orf.4450	53.281	0.85846
OV.88	orf.10911	53.229	0.857667
OV.117	orf.90	53.178	0.856876
OV.6	orf.7332	53.144	0.856085
OV.13	orf.797	52.954	0.855294
OV.76	orf.14896	52.944	0.854504
OV.4	orf.12887	52.756	0.853714
OV.1	orf.9187	52.666	0.852925
OV.162	orf.40746	52.64	0.852137
OV.23	orf.2881	52.632	0.851349
OV.33	orf.1205	52.56	0.850561
OV.129	orf.54232	52.409	0.849774
OV.197	orf.6454	52.357	0.848988
OV.64	orf.11934	52.357	0.848202
OV.12	orf.5704	52.352	0.847417
OV.2	orf.5156	52.32	0.846632
OV.4	orf.11330	52.316	0.845848
OV.44	orf.7664	52.299	0.845064
OV.51	orf.22559	52.191	0.84428
OV.20	orf.28586	52.129	0.843498
OV.11	orf.32583	52.06	0.842715
OV.3	orf.11515	51.99	0.841934
OV.8	orf.2181	51.871	0.841153
OV.3	orf.8369	51.87	0.840372
OV.9	orf.633	51.796	0.839592
OV.14	orf.10031	51.727	0.838812
OV.1	orf.5554	51.648	0.838033
OV.20	orf.37137	51.607	0.837254
OV.2	orf.3909	51.456	0.836476
OV.4	orf.10233	51.415	0.835698
OV.3	orf.15622	51.41	0.834921
OV.3	orf.10458	51.391	0.834145
OV.1	orf.3476	51.39	0.833369
OV.5	orf.20569	51.382	0.832593
OV.6	orf.15238	51.377	0.831818
OV.5	orf.10082	51.364	0.831043
OV.1	orf.3609	51.287	0.830269
OV.11	orf.37845	51.229	0.829495
OV.1	orf.50775	51.062	0.828722
OV.33	orf.3949	50.979	0.82795
OV.5	orf.12710	50.964	0.827177
OV.33	orf.4462	50.908	0.826406
OV.25	orf.16825	50.777	0.825635
OV.2	orf.7317	50.723	0.824864
OV.175	orf.1931	50.683	0.824094
OV.10	orf.17784	50.67	0.823324
OV.5	orf.8766	50.669	0.822555
OV.2	orf.18376	50.66	0.821786
OV.186	orf.25663	50.476	0.821018
OV.1	orf.1155	50.442	0.82025
OV.1	orf.410	50.363	0.819483
OV.11	orf.35205	50.261	0.818716
OV.56	orf.11306	50.216	0.81795
OV.5	orf.24626	50.179	0.817184
OV.1	orf.2742	50.11	0.816419
OV.1	orf.9772	50.104	0.815654
OV.1	orf.8604	50.066	0.814889
OV.112	orf.12477	50.062	0.814126
OV.11	orf.30866	50.054	0.813362
OV.1	orf.692	50.031	0.812599
OV.12	orf.5113	49.976	0.811837
OV.10	orf.23267	49.974	0.811075
OV.1	orf.4045	49.971	0.810313
OV.32	orf.19408	49.954	0.809552
OV.1	orf.11487	49.941	0.808791
OV.16	orf.3273	49.912	0.808031
OV.11	orf.11346	49.846	0.807272
OV.11	orf.43404	49.846	0.806512
OV.23	orf.13274	49.844	0.805754
OV.142	orf.11626	49.767	0.804995
OV.6	orf.13500	49.71	0.804237
OV.38	orf.15714	49.703	0.80348
OV.32	orf.16823	49.5	0.802723
OV.95	orf.3994	49.495	0.801967
OV.200	orf.2320	49.468	0.801211
OV.82	orf.27078	49.447	0.800455
OV.1	orf.12175	49.404	0.7997
OV.18	orf.41215	49.393	0.798946
OV.99	orf.14070	49.363	0.798191
OV.42	orf.8436	49.334	0.797438
OV.91	orf.64731	49.288	0.796684
OV.12	orf.18832	49.244	0.795932
OV.10	orf.29417	49.212	0.795179
OV.25	orf.26389	49.133	0.794427
OV.9	orf.19135	49.06	0.793676
OV.5	orf.12319	49.007	0.792925
OV.35	orf.14106	48.948	0.792174
OV.14	orf.12071	48.751	0.791424
OV.1	orf.8689	48.722	0.790675
OV.34	orf.4440	48.713	0.789925
OV.1	orf.1746	48.644	0.789177
OV.1	orf.4866	48.606	0.788428
OV.3	orf.6211	48.588	0.78768
OV.3	orf.25984	48.574	0.786933
OV.15	orf.5030	48.491	0.786186
OV.4	orf.19820	48.433	0.785439
OV.8	orf.22636	48.427	0.784693
OV.80	orf.20001	48.413	0.783948
OV.114	orf.4825	48.398	0.783202
OV.5	orf.45930	48.394	0.782457
OV.17	orf.11839	48.261	0.781713
OV.1	orf.98785	48.224	0.780969
OV.58	orf.9615	48.192	0.780226
OV.3	orf.62536	48.144	0.779483
OV.19	orf.16018	48.124	0.77874
OV.2	orf.8010	48.106	0.777998
OV.7	orf.13759	48.004	0.777256
OV.1	orf.56961	47.942	0.776514
OV.4	orf.14293	47.854	0.775773
OV.41	orf.1406	47.788	0.775033
OV.28	orf.14955	47.775	0.774293
OV.4	orf.17686	47.759	0.773553
OV.14	orf.15558	47.753	0.772814
OV.3	orf.8326	47.651	0.772075
OV.85	orf.7180	47.606	0.771337
OV.7	orf.13995	47.584	0.770599
OV.12	orf.4550	47.568	0.769861
OV.21	orf.3532	47.493	0.769124
OV.5	orf.26665	47.486	0.768387
OV.1	orf.12354	47.44	0.767651
OV.28	orf.16704	47.393	0.766915
OV.47	orf.21820	47.384	0.766179
OV.66	orf.18206	47.325	0.765444
OV.42	orf.10668	47.308	0.76471
OV.11	orf.33949	47.306	0.763975
OV.12	orf.7340	47.303	0.763242
OV.4	orf.20838	47.294	0.762508
OV.1	orf.911	47.269	0.761775
OV.5	orf.20343	47.193	0.761043
OV.22	orf.1381	47.179	0.76031
OV.2	orf.9941	47.159	0.759579
OV.2	orf.8652	47.15	0.758847
OV.1	orf.2800	47.148	0.758116
OV.13	orf.1402	47.128	0.757386
OV.5	orf.12007	47.121	0.756655
OV.3	orf.12306	47.117	0.755926
OV.54	orf.25432	47.115	0.755196
OV.3	orf.12269	47.099	0.754467
OV.103	orf.23165	46.975	0.753739
OV.70	orf.13154	46.951	0.753011
OV.47	orf.10214	46.9	0.752283
OV.16	orf.98038	46.769	0.751555
OV.16	orf.12186	46.72	0.750828
OV.4	orf.3017	46.709	0.750102
OV.1	orf.91381	46.66	0.749376
OV.5	orf.11887	46.658	0.74865
OV.4	orf.3676	46.598	0.747925
OV.5	orf.76858	46.535	0.7472
OV.52	orf.8778	46.468	0.746475
OV.29	orf.3594	46.421	0.745751
OV.3	orf.25119	46.381	0.745027
OV.2	orf.7475	46.376	0.744303
OV.11	orf.44594	46.375	0.74358
OV.5	orf.12747	46.331	0.742858
OV.157	orf.46221	46.329	0.742135
OV.3	orf.9264	46.308	0.741414
OV.1	orf.1834	46.307	0.740692
OV.1	orf.3622	46.193	0.739971
OV.5	orf.11665	46.176	0.73925
OV.1	orf.3445	46.094	0.73853
OV.53	orf.23850	46.082	0.73781
OV.2	orf.12533	46.044	0.73709
OV.3	orf.7560	45.993	0.736371
OV.3	orf.14786	45.98	0.735652
OV.13	orf.1556	45.947	0.734934
OV.46	orf.10020	45.802	0.734216
OV.65	orf.49300	45.78	0.733498
OV.136	orf.44021	45.722	0.732781
OV.4	orf.4088	45.663	0.732064
OV.54	orf.34406	45.585	0.731347
OV.2	orf.4223	45.585	0.730631
OV.2	orf.6777	45.519	0.729916
OV.4	orf.22565	45.494	0.7292
OV.3	orf.27410	45.472	0.728485
OV.103	orf.14861	45.399	0.72777
OV.5	orf.12018	45.391	0.727056
OV.2	orf.5202	45.386	0.726342
OV.13	orf.1616	45.38	0.725629
OV.3	orf.83373	45.357	0.724915
OV.189	orf.5640	45.356	0.724203
OV.116	orf.34120	45.287	0.72349
OV.2	orf.7815	45.283	0.722778
OV.163	orf.9442	45.195	0.722066
OV.3	orf.68398	45.179	0.721355
OV.1	orf.9061	44.997	0.720644
OV.2	orf.4064	44.991	0.719933
OV.1	orf.4537	44.952	0.719223
OV.1	orf.4599	44.947	0.718513
OV.9	orf.11368	44.946	0.717804
OV.6	orf.12273	44.945	0.717094
OV.22	orf.4042	44.87	0.716386
OV.3	orf.11392	44.844	0.715677
OV.2	orf.27778	44.778	0.714969
OV.9	orf.234	44.715	0.714261
OV.1	orf.2001	44.713	0.713554
OV.5	orf.11164	44.702	0.712847
OV.5	orf.11091	44.665	0.71214
OV.1	orf.30181	44.63	0.711434
OV.1	orf.1984	44.548	0.710728
OV.3	orf.9508	44.542	0.710022
OV.8	orf.17065	44.387	0.709317
OV.19	orf.48772	44.383	0.708612
OV.60	orf.2458	44.296	0.707908
OV.119	orf.2489	44.285	0.707203
OV.5	orf.23295	44.268	0.7065
OV.4	orf.4669	44.112	0.705796
OV.21	orf.2350	44.084	0.705093
OV.94	orf.44687	44.058	0.70439
OV.10	orf.19962	44.05	0.703688
OV.1	orf.68085	44.044	0.702986
OV.5	orf.12719	44.036	0.702284
OV.144	orf.12930	43.915	0.701582
OV.9	orf.5764	43.904	0.700881
OV.18	orf.217	43.843	0.700181
OV.18	orf.402	43.786	0.69948
OV.23	orf.4284	43.737	0.69878
OV.4	orf.5344	43.659	0.69808
OV.1	orf.47166	43.585	0.697381
OV.33	orf.2053	43.57	0.696682
OV.69	orf.9643	43.535	0.695983
OV.131	orf.33540	43.529	0.695285
OV.65	orf.1973	43.512	0.694587
OV.10	orf.22530	43.49	0.693889
OV.1	orf.1054	43.485	0.693192
OV.39	orf.37368	43.479	0.692495
OV.13	orf.1229	43.385	0.691799
OV.1	orf.12538	43.358	0.691102
OV.4	orf.9935	43.289	0.690406
OV.19	orf.61762	43.23	0.689711
OV.11	orf.9655	43.201	0.689015
OV.61	orf.12843	43.196	0.68832
OV.5	orf.59630	43.168	0.687626
OV.5	orf.23167	43.166	0.686931
OV.83	orf.35695	43.164	0.686237
OV.4	orf.11208	43.146	0.685544
OV.13	orf.16131	43.078	0.68485
OV.2	orf.5587	43.073	0.684157
OV.10	orf.19403	43.055	0.683465
OV.1	orf.5979	43.039	0.682772
OV.55	orf.7455	42.994	0.68208
OV.1	orf.2453	42.987	0.681389
OV.293	orf.13766	42.952	0.680697
OV.1	orf.1905	42.931	0.680006
OV.69	orf.4708	42.926	0.679316
OV.9	orf.3133	42.889	0.678625
OV.1	orf.977	42.82	0.677935
OV.9	orf.29200	42.82	0.677245
OV.1	orf.10240	42.712	0.676556
OV.109	orf.5999	42.703	0.675867
OV.136	orf.41221	42.7	0.675178
OV.64	orf.10271	42.627	0.67449
OV.1	orf.3807	42.591	0.673802
OV.6	orf.13457	42.537	0.673114
OV.20	orf.29430	42.534	0.672426
OV.1	orf.1457	42.531	0.671739
OV.35	orf.9917	42.53	0.671052
OV.16	orf.38424	42.51	0.670366
OV.2	orf.8629	42.503	0.66968
OV.5	orf.90829	42.47	0.668994
OV.30	orf.34511	42.448	0.668308
OV.14	orf.13847	42.441	0.667623
OV.16	orf.7195	42.425	0.666938
OV.1	orf.1551	42.42	0.666253
OV.97	orf.10122	42.413	0.665569
OV.12	orf.7531	42.392	0.664885
OV.137	orf.14446	42.317	0.664201
OV.7	orf.13298	42.223	0.663518
OV.7	orf.11008	42.211	0.662834
OV.1	orf.12109	42.119	0.662152
OV.13	orf.7570	42.114	0.661469
OV.10	orf.19268	41.991	0.660787
OV.2	orf.7553	41.972	0.660105
OV.67	orf.8788	41.925	0.659424
OV.82	orf.29699	41.9	0.658742
OV.15	orf.6252	41.89	0.658061
OV.35	orf.31355	41.89	0.657381
OV.4	orf.14965	41.885	0.6567
OV.285	orf.17890	41.863	0.65602
OV.105	orf.40300	41.781	0.655341
OV.1	orf.25390	41.727	0.654661
OV.11	orf.11469	41.717	0.653982
OV.6	orf.13452	41.644	0.653303
OV.1	orf.6538	41.483	0.652625
OV.104	orf.22167	41.481	0.651946
OV.1	orf.587	41.48	0.651269
OV.1	orf.329	41.476	0.650591
OV.1	orf.2139	41.458	0.649914
OV.173	orf.9759	41.417	0.649237
OV.27	orf.84901	41.38	0.64856
OV.24	orf.3172	41.375	0.647883
OV.46	orf.12383	41.326	0.647207
OV.18	orf.1949	41.287	0.646531
OV.25	orf.14509	41.283	0.645856
OV.5	orf.16712	41.273	0.645181
OV.4	orf.17005	41.232	0.644506
OV.20	orf.23905	41.174	0.643831
OV.1	orf.2362	41.023	0.643157
OV.6	orf.41367	41.018	0.642483
OV.52	orf.6175	40.884	0.641809
OV.20	orf.28259	40.879	0.641135
OV.74	orf.11135	40.876	0.640462
OV.72	orf.87562	40.871	0.639789
OV.40	orf.1749	40.858	0.639116
OV.4	orf.12056	40.808	0.638444
OV.3	orf.10517	40.771	0.637772
OV.10	orf.23547	40.743	0.6371
OV.3	orf.93942	40.721	0.636429
OV.5	orf.10975	40.677	0.635758
OV.33	orf.1261	40.652	0.635087
OV.1	orf.11011	40.63	0.634416
OV.4	orf.18429	40.587	0.633746
OV.1	orf.20362	40.583	0.633076
OV.6	orf.23799	40.524	0.632406
OV.5	orf.9735	40.398	0.631737
OV.143	orf.2654	40.384	0.631067
OV.9	orf.1325	40.344	0.630398
OV.12	orf.6885	40.326	0.62973
OV.4	orf.21346	40.284	0.629061
OV.12	orf.4563	40.284	0.628393
OV.58	orf.9144	40.204	0.627726
OV.8	orf.3072	40.123	0.627058
OV.3	orf.26971	40.092	0.626391
OV.1	orf.5891	40.01	0.625724
OV.14	orf.16077	39.974	0.625057
OV.110	orf.25699	39.908	0.624391
OV.1	orf.768	39.885	0.623725
OV.117	orf.1704	39.787	0.623059
OV.2	orf.16120	39.762	0.622393
OV.4	orf.13280	39.721	0.621728
OV.1	orf.1665	39.687	0.621063
OV.1	orf.2312	39.679	0.620398
OV.1	orf.561	39.658	0.619734
OV.8	orf.7863	39.61	0.61907
OV.14	orf.13354	39.593	0.618406
OV.61	orf.13725	39.551	0.617742
OV.14	orf.5957	39.548	0.617079
OV.71	orf.11067	39.538	0.616416
OV.3	orf.15431	39.488	0.615753
OV.11	orf.39380	39.482	0.61509
OV.6	orf.24348	39.472	0.614428
OV.4	orf.5663	39.4	0.613766
OV.60	orf.1695	39.356	0.613104
OV.32	orf.26352	39.326	0.612443
OV.6	orf.9133	39.291	0.611781
OV.5	orf.9957	39.284	0.61112
OV.12	orf.8839	39.28	0.61046
OV.66	orf.12670	39.264	0.609799
OV.57	orf.15419	39.263	0.609139
OV.3	orf.11412	39.232	0.608479
OV.1	orf.70032	39.209	0.60782
OV.32	orf.5075	39.175	0.60716
OV.2	orf.3976	39.165	0.606501
OV.125	orf.3650	39.122	0.605842
OV.29	orf.4497	39.085	0.605184
OV.1	orf.875	39.078	0.604526
OV.4	orf.16169	39.047	0.603867
OV.37	orf.499	39.027	0.60321
OV.7	orf.12083	39.024	0.602552
OV.1	orf.457	39.001	0.601895
OV.8	orf.13861	38.994	0.601238
OV.301	orf.12120	38.991	0.600581
OV.1	orf.4841	38.947	0.599925
OV.43	orf.8754	38.9	0.599268
OV.5	orf.10492	38.877	0.598612
OV.6	orf.23100	38.838	0.597957
OV.5	orf.12422	38.817	0.597301
OV.5	orf.15254	38.809	0.596646
OV.17	orf.14600	38.756	0.595991
OV.3	orf.25283	38.743	0.595337
OV.56	orf.12281	38.72	0.594682
OV.9	orf.82	38.632	0.594028
OV.19	orf.15053	38.604	0.593374
OV.16	orf.3232	38.549	0.59272
OV.2	orf.15426	38.524	0.592067
OV.19	orf.45089	38.463	0.591414
OV.33	orf.2111	38.46	0.590761
OV.203	orf.44313	38.432	0.590108
OV.23	orf.12089	38.425	0.589456
OV.1	orf.7604	38.418	0.588804
OV.21	orf.595	38.403	0.588152
OV.2	orf.4571	38.391	0.5875
OV.89	orf.8847	38.272	0.586849
OV.9	orf.2100	38.27	0.586198
OV.9	orf.1634	38.253	0.585547
OV.12	orf.34791	38.232	0.584896
OV.72	orf.5454	38.164	0.584246
OV.3	orf.13459	38.163	0.583595
OV.32	orf.23321	38.118	0.582945
OV.3	orf.7213	38.101	0.582296
OV.15	orf.8895	38.088	0.581646
OV.45	orf.1943	38.085	0.580997
OV.66	orf.29894	38.059	0.580348
OV.46	orf.17064	38.046	0.5797
OV.8	orf.14313	38.037	0.579051
OV.1	orf.2401	38.021	0.578403
OV.95	orf.3981	38	0.577755
OV.83	orf.20239	37.999	0.577107
OV.2	orf.14525	37.995	0.57646
OV.178	orf.37302	37.989	0.575813
OV.17	orf.25471	37.97	0.575166
OV.138	orf.57011	37.921	0.574519
OV.1	orf.18092	37.906	0.573872
OV.6	orf.25592	37.887	0.573226
OV.4	orf.13908	37.864	0.57258
OV.134	orf.3439	37.837	0.571934
OV.18	orf.1314	37.801	0.571289
OV.12	orf.5248	37.755	0.570643
OV.18	orf.240	37.733	0.569998
OV.3	orf.29156	37.706	0.569353
OV.46	orf.6162	37.684	0.568709
OV.102	orf.32112	37.682	0.568064
OV.82	orf.28813	37.678	0.56742
OV.12	orf.5100	37.639	0.566776
OV.21	orf.471	37.599	0.566133
OV.91	orf.64108	37.59	0.565489
OV.14	orf.20816	37.567	0.564846
OV.1	orf.883	37.498	0.564203
OV.1	orf.1622	37.373	0.56356
OV.214	orf.20725	37.349	0.562918
OV.4	orf.4307	37.344	0.562276
OV.6	orf.29422	37.32	0.561634
OV.6	orf.30254	37.307	0.560992
OV.48	orf.36978	37.25	0.56035
OV.12	orf.4944	37.233	0.559709
OV.4	orf.22902	37.221	0.559068
OV.6	orf.28081	37.215	0.558427
OV.2	orf.6460	37.179	0.557786
OV.118	orf.654	37.177	0.557146
OV.8	orf.13169	37.124	0.556506
OV.1	orf.5677	37.059	0.555866
OV.17	orf.15884	37.058	0.555226
OV.36	orf.3390	36.983	0.554586
OV.2	orf.9985	36.97	0.553947
OV.4	orf.2628	36.918	0.553308
OV.2	orf.15767	36.89	0.552669
OV.20	orf.32181	36.863	0.552031
OV.3	orf.7272	36.86	0.551392
OV.5	orf.9718	36.839	0.550754
OV.4	orf.11848	36.799	0.550116
OV.1	orf.1150	36.781	0.549478
OV.8	orf.9346	36.78	0.548841
OV.14	orf.13540	36.762	0.548204
OV.30	orf.14099	36.751	0.547567
OV.1	orf.20134	36.736	0.54693
OV.1	orf.73003	36.704	0.546293
OV.15	orf.9002	36.666	0.545657
OV.5	orf.13033	36.657	0.545021
OV.1	orf.6092	36.631	0.544385
OV.1	orf.4314	36.555	0.543749
OV.7	orf.87486	36.547	0.543114
OV.64	orf.14606	36.492	0.542478
OV.11	orf.33542	36.476	0.541843
OV.14	orf.11547	36.439	0.541208
OV.2	orf.11115	36.411	0.540574
OV.1	orf.4482	36.392	0.539939
OV.8	orf.3862	36.367	0.539305
OV.11	orf.27604	36.356	0.538671
OV.2	orf.9045	36.317	0.538037
OV.10	orf.26280	36.317	0.537404
OV.13	orf.7643	36.281	0.536771
OV.18	orf.29	36.275	0.536138
OV.3	orf.31968	36.262	0.535505
OV.11	orf.28245	36.234	0.534872
OV.5	orf.11349	36.225	0.534239
OV.2	orf.5207	36.207	0.533607
OV.34	orf.69711	36.174	0.532975
OV.15	orf.5169	36.167	0.532343
OV.2	orf.7326	36.147	0.531712
OV.155	orf.23325	36.071	0.53108
OV.53	orf.12803	36.046	0.530449
OV.5	orf.14376	36.046	0.529818
OV.1	orf.8371	36.037	0.529187
OV.10	orf.32480	36.021	0.528557
OV.13	orf.7933	35.996	0.527927
OV.50	orf.8615	35.993	0.527296
OV.54	orf.63447	35.987	0.526667
OV.41	orf.315	35.979	0.526037
OV.78	orf.8395	35.953	0.525407
OV.1	orf.6195	35.95	0.524778
OV.66	orf.19455	35.924	0.524149
OV.15	orf.20783	35.91	0.52352
OV.10	orf.22904	35.879	0.522891
OV.7	orf.13742	35.866	0.522263
OV.3	orf.9671	35.813	0.521635
OV.202	orf.7193	35.73	0.521007
OV.3	orf.24849	35.729	0.520379
OV.10	orf.23867	35.717	0.519751
OV.9	orf.967	35.715	0.519124
OV.34	orf.69414	35.712	0.518496
OV.9	orf.8730	35.712	0.517869
OV.1	orf.30026	35.69	0.517243
OV.33	orf.31617	35.675	0.516616
OV.25	orf.6606	35.651	0.515989
OV.3	orf.12429	35.647	0.515363
OV.13	orf.48734	35.64	0.514737
OV.31	orf.4186	35.597	0.514111
OV.14	orf.12368	35.594	0.513486
OV.2	orf.8494	35.592	0.51286
OV.177	orf.4492	35.552	0.512235
OV.6	orf.26429	35.51	0.51161
OV.48	orf.16917	35.492	0.510985
OV.5	orf.10873	35.481	0.510361
OV.8	orf.8113	35.48	0.509736
OV.1	orf.3357	35.468	0.509112
OV.1	orf.27028	35.467	0.508488
OV.3	orf.25838	35.455	0.507864
OV.7	orf.84812	35.454	0.507241
OV.17	orf.13076	35.403	0.506617
OV.1	orf.3377	35.369	0.505994
OV.1	orf.23005	35.349	0.505371
OV.2	orf.10732	35.303	0.504748
OV.4	orf.14504	35.293	0.504125
OV.7	orf.16085	35.253	0.503503
OV.9	orf.151	35.246	0.502881
OV.90	orf.336	35.216	0.502259
OV.1	orf.3261	35.146	0.501637
OV.33	orf.3850	35.121	0.501015
OV.22	orf.2195	35.109	0.500394
OV.2	orf.12997	35.092	0.499772
OV.16	orf.4022	35.018	0.499151
OV.2	orf.16008	34.979	0.49853
OV.59	orf.8187	34.959	0.49791
OV.13	orf.166	34.955	0.497289
OV.21	orf.18717	34.946	0.496669
OV.88	orf.42826	34.924	0.496049
OV.177	orf.16498	34.896	0.495429
OV.1	orf.41649	34.874	0.494809
OV.38	orf.15138	34.857	0.49419
OV.12	orf.159150	34.787	0.49357
OV.6	orf.11102	34.784	0.492951
OV.1	orf.1070	34.783	0.492332
OV.200	orf.2444	34.747	0.491713
OV.1	orf.32383	34.648	0.491095
OV.2	orf.21575	34.626	0.490476
OV.26	orf.65449	34.608	0.489858
OV.16	orf.81702	34.476	0.48924
OV.9	orf.1794	34.408	0.488622
OV.21	orf.9388	34.397	0.488004
OV.13	orf.5356	34.384	0.487387
OV.19	orf.14975	34.36	0.486769
OV.2	orf.8245	34.34	0.486152
OV.11	orf.13784	34.33	0.485535
OV.7	orf.16247	34.322	0.484919
OV.290	orf.14835	34.315	0.484302
OV.37	orf.2176	34.284	0.483686
OV.13	orf.543	34.242	0.48307
OV.4	orf.14191	34.24	0.482454
OV.3	orf.23818	34.182	0.481838
OV.237	orf.905	34.145	0.481222
OV.2	orf.7649	34.142	0.480607
OV.8	orf.1902	34.113	0.479991
OV.3	orf.13522	34.068	0.479376
OV.4	orf.7464	33.985	0.478761
OV.2	orf.7431	33.972	0.478147
OV.6	orf.11085	33.966	0.477532
OV.6	orf.8132	33.944	0.476918
OV.72	orf.749	33.929	0.476303
OV.29	orf.40372	33.915	0.475689
OV.3	orf.27132	33.907	0.475076
OV.14	orf.7281	33.885	0.474462
OV.11	orf.23669	33.8	0.473848
OV.3	orf.24428	33.787	0.473235
OV.4	orf.22661	33.773	0.472622
OV.5	orf.10576	33.761	0.472009
OV.297	orf.12559	33.732	0.471396
OV.3	orf.22261	33.699	0.470784
OV.75	orf.92957	33.662	0.470171
OV.9	orf.1504	33.609	0.469559
OV.48	orf.15271	33.601	0.468947
OV.7	orf.49152	33.577	0.468335
OV.4	orf.8798	33.559	0.467723
OV.6	orf.12310	33.551	0.467112
OV.97	orf.81973	33.542	0.4665
OV.11	orf.67061	33.537	0.465889
OV.26	orf.30234	33.527	0.465278
OV.2	orf.3566	33.52	0.464667
OV.3	orf.24165	33.486	0.464057
OV.37	orf.121	33.46	0.463446
OV.188	orf.15031	33.459	0.462836
OV.5	orf.31195	33.45	0.462226
OV.3	orf.9676	33.436	0.461616
OV.1	orf.13230	33.411	0.461006
OV.4	orf.9240	33.394	0.460396
OV.23	orf.1845	33.388	0.459787
OV.1	orf.7037	33.357	0.459177
OV.1	orf.389	33.352	0.458568
OV.14	orf.12250	33.32	0.457959
OV.1	orf.92776	33.29	0.457351
OV.13	orf.11174	33.274	0.456742
OV.36	orf.1786	33.27	0.456134
OV.235	orf.8548	33.266	0.455525
OV.1	orf.3871	33.266	0.454917
OV.8	orf.10450	33.258	0.454309
OV.2	orf.8304	33.25	0.453701
OV.11	orf.29385	33.244	0.453094
OV.37	orf.93712	33.241	0.452486
OV.6	orf.11139	33.222	0.451879
OV.19	orf.47647	33.22	0.451272
OV.21	orf.2532	33.203	0.450665
OV.19	orf.16433	33.181	0.450058
OV.23	orf.5902	33.166	0.449452
OV.2	orf.8413	33.102	0.448845
OV.5	orf.14257	33.088	0.448239
OV.1	orf.5403	33.065	0.447633
OV.10	orf.20607	33.055	0.447027
OV.13	orf.1333	33.044	0.446421
OV.2	orf.3989	33.03	0.445815
OV.6	orf.6552	33.017	0.44521
OV.284	orf.18637	33.01	0.444605
OV.4	orf.11871	33.008	0.444
OV.6	orf.10614	32.986	0.443395
OV.29	orf.3795	32.982	0.44279
OV.111	orf.11798	32.976	0.442185
OV.42	orf.6700	32.974	0.441581
OV.113	orf.26458	32.956	0.440976
OV.6	orf.11247	32.954	0.440372
OV.20	orf.29724	32.934	0.439768
OV.31	orf.9214	32.909	0.439164
OV.1	orf.4904	32.838	0.438561
OV.3	orf.11077	32.833	0.437957
OV.9	orf.2335	32.765	0.437354
OV.6	orf.13631	32.738	0.436751
OV.2	orf.4813	32.736	0.436148
OV.10	orf.31839	32.731	0.435545
OV.148	orf.8340	32.626	0.434942
OV.83	orf.20278	32.62	0.434339
OV.2	orf.14641	32.611	0.433737
OV.21	orf.302	32.601	0.433135
OV.16	orf.6085	32.562	0.432533
OV.14	orf.9313	32.487	0.431931
OV.101	orf.1649	32.473	0.431329
OV.7	orf.11858	32.449	0.430727
OV.1	orf.95211	32.444	0.430126
OV.3	orf.19968	32.443	0.429525
OV.47	orf.21460	32.422	0.428923
OV.1	orf.2081	32.418	0.428322
OV.1	orf.849	32.393	0.427722
OV.41	orf.64120	32.391	0.427121
OV.41	orf.24469	32.379	0.42652
OV.3	orf.24694	32.378	0.42592
OV.1	orf.1611	32.366	0.42532
OV.13	orf.1479	32.355	0.42472
OV.4	orf.16159	32.352	0.42412
OV.1	orf.3564	32.349	0.42352
OV.1	orf.2438	32.334	0.42292
OV.5	orf.13057	32.312	0.422321
OV.3	orf.5817	32.277	0.421721
OV.45	orf.201	32.226	0.421122
OV.5	orf.38930	32.207	0.420523
OV.12	orf.4878	32.203	0.419924
OV.3	orf.14770	32.189	0.419326
OV.2	orf.9832	32.151	0.418727
OV.11	orf.9599	32.149	0.418129
OV.35	orf.48937	32.146	0.41753
OV.7	orf.14300	32.092	0.416932
OV.1	orf.370	32.087	0.416334
OV.11	orf.24690	32.072	0.415737
OV.6	orf.10834	32.059	0.415139
OV.17	orf.36185	32.037	0.414541
OV.12	orf.16848	32.024	0.413944
OV.5	orf.10681	32.014	0.413347
OV.14	orf.34707	31.997	0.41275
OV.123	orf.4405	31.974	0.412153
OV.2	orf.95362	31.963	0.411556
OV.78	orf.7250	31.957	0.410959
OV.303	orf.118	31.955	0.410363
OV.48	orf.16786	31.943	0.409766
OV.6	orf.27908	31.942	0.40917
OV.1	orf.3733	31.923	0.408574
OV.5	orf.24349	31.897	0.407978
OV.5	orf.10522	31.874	0.407383
OV.17	orf.18585	31.869	0.406787
OV.1	orf.91864	31.862	0.406191
OV.12	orf.15806	31.83	0.405596
OV.46	orf.10054	31.826	0.405001
OV.6	orf.6074	31.813	0.404406
OV.1	orf.21084	31.727	0.403811
OV.239	orf.16924	31.661	0.403216
OV.95	orf.32116	31.62	0.402622
OV.25	orf.15821	31.618	0.402027
OV.9	orf.2260	31.578	0.401433
OV.21	orf.5643	31.576	0.400839
OV.11	orf.7156	31.559	0.400245
OV.12	orf.75006	31.533	0.399651
OV.84	orf.33388	31.5	0.399057
OV.3	orf.26098	31.442	0.398463
OV.1	orf.1389	31.417	0.39787
OV.3	orf.27747	31.389	0.397276
OV.17	orf.13006	31.371	0.396683
OV.2	orf.81832	31.368	0.39609
OV.16	orf.9825	31.344	0.395497
OV.73	orf.9825	31.344	0.394904
OV.28	orf.15633	31.34	0.394312
OV.273	orf.39298	31.299	0.393719
OV.5	orf.10024	31.267	0.393127
OV.194	orf.2578	31.221	0.392535
OV.4	orf.12851	31.161	0.391943
OV.25	orf.21022	31.158	0.391351
OV.7	orf.13068	31.118	0.390759
OV.1	orf.2381	31.11	0.390167
OV.19	orf.15462	31.001	0.389576
OV.3	orf.10675	30.989	0.388984
OV.157	orf.2074	30.974	0.388393
OV.8	orf.10219	30.965	0.387802
OV.27	orf.8044	30.951	0.387211
OV.18	orf.5718	30.927	0.38662
OV.220	orf.4658	30.883	0.386029
OV.14	orf.9460	30.866	0.385439
OV.28	orf.41864	30.865	0.384848
OV.3	orf.11319	30.826	0.384258
OV.8	orf.11876	30.826	0.383668
OV.2	orf.12880	30.812	0.383078
OV.65	orf.30586	30.809	0.382488
OV.1	orf.3878	30.786	0.381898
OV.28	orf.14471	30.774	0.381308
OV.3	orf.49309	30.769	0.380719
OV.68	orf.103308	30.706	0.380129
OV.15	orf.4338	30.705	0.37954
OV.90	orf.8989	30.668	0.378951
OV.43	orf.10187	30.62	0.378362
OV.28	orf.15835	30.585	0.377773
OV.3	orf.12863	30.577	0.377184
OV.3	orf.12934	30.55	0.376596
OV.4	orf.13096	30.544	0.376007
OV.1	orf.42	30.544	0.375419
OV.15	orf.12415	30.535	0.374831
OV.6	orf.17322	30.535	0.374242
OV.3	orf.102671	30.533	0.373654
OV.31	orf.2016	30.526	0.373067
OV.17	orf.38398	30.515	0.372479
OV.1	orf.6718	30.506	0.371891
OV.7	orf.14110	30.486	0.371304
OV.27	orf.118941	30.459	0.370717
OV.37	orf.2636	30.44	0.370129
OV.277	orf.3400	30.422	0.369542
OV.4	orf.10325	30.395	0.368955
OV.32	orf.21008	30.378	0.368369
OV.32	orf.14868	30.367	0.367782
OV.11	orf.31970	30.358	0.367195
OV.2	orf.36681	30.332	0.366609
OV.38	orf.17453	30.318	0.366023
OV.2	orf.9887	30.306	0.365436
OV.51	orf.50864	30.233	0.36485
OV.3	orf.35119	30.225	0.364264
OV.45	orf.19360	30.208	0.363679
OV.5	orf.34635	30.205	0.363093
OV.2	orf.6188	30.182	0.362507
OV.1	orf.48843	30.174	0.361922
OV.25	orf.29802	30.133	0.361337
OV.33	orf.54180	30.09	0.360752
OV.40	orf.479	30.069	0.360166
OV.29	orf.3484	30.047	0.359582
OV.8	orf.757	30.04	0.358997
OV.2	orf.8088	30.019	0.358412
OV.1	orf.33358	30.006	0.357827
OV.3	orf.9404	29.991	0.357243
OV.5	orf.41667	29.963	0.356659
OV.1	orf.1735	29.952	0.356074
OV.6	orf.26807	29.948	0.35549
OV.55	orf.1047	29.933	0.354906
OV.9	orf.1305	29.872	0.354323
OV.5	orf.26536	29.864	0.353739
OV.22	orf.4948	29.783	0.353155
OV.39	orf.14189	29.77	0.352572
OV.5	orf.15752	29.75	0.351988
OV.4	orf.9332	29.717	0.351405
OV.7	orf.49412	29.716	0.350822
OV.31	orf.9993	29.713	0.350239
OV.11	orf.24275	29.662	0.349656
OV.10	orf.44646	29.66	0.349074
OV.1	orf.62525	29.651	0.348491
OV.3	orf.28288	29.641	0.347908
OV.6	orf.21087	29.624	0.347326
OV.3	orf.11885	29.568	0.346744
OV.7	orf.14586	29.568	0.346161
OV.15	orf.6447	29.565	0.345579
OV.16	orf.2565	29.532	0.344998
OV.13	orf.66673	29.498	0.344416
OV.27	orf.16140	29.493	0.343834
OV.11	orf.88046	29.472	0.343252
OV.93	orf.7896	29.466	0.342671
OV.2	orf.6909	29.433	0.34209
OV.74	orf.12737	29.38	0.341508
OV.299	orf.12240	29.372	0.340927
OV.2	orf.3630	29.368	0.340346
OV.20	orf.27786	29.341	0.339765
OV.5	orf.20055	29.331	0.339185
OV.23	orf.22827	29.327	0.338604
OV.2	orf.4783	29.316	0.338023
OV.1	orf.820	29.289	0.337443
OV.89	orf.23572	29.284	0.336863
OV.12	orf.30946	29.282	0.336282
OV.2	orf.4792	29.281	0.335702
OV.12	orf.4239	29.238	0.335122
OV.20	orf.29087	29.232	0.334542
OV.291	orf.14460	29.23	0.333963
OV.12	orf.10985	29.198	0.333383
OV.5	orf.11776	29.169	0.332804
OV.1	orf.2215	29.141	0.332224
OV.128	orf.45096	29.083	0.331645
OV.9	orf.1293	29.044	0.331066
OV.18	orf.1994	29.031	0.330487
OV.6	orf.27082	29.026	0.329908
OV.12	orf.57031	28.959	0.329329
OV.6	orf.43750	28.956	0.32875
OV.13	orf.984	28.9	0.328171
OV.50	orf.2273	28.883	0.327593
OV.1	orf.5748	28.871	0.327014
OV.3	orf.15825	28.792	0.326436
OV.6	orf.17797	28.775	0.325858
OV.216	orf.27852	28.764	0.32528
OV.5	orf.46593	28.745	0.324702
OV.12	orf.517	28.745	0.324124
OV.2	orf.3538	28.714	0.323546
OV.11	orf.26283	28.7	0.322968
OV.58	orf.13012	28.695	0.322391
OV.88	orf.26148	28.694	0.321813
OV.12	orf.4365	28.69	0.321236
OV.2	orf.5222	28.69	0.320659
OV.1	orf.1398	28.686	0.320082
OV.47	orf.19936	28.653	0.319505
OV.54	orf.18985	28.626	0.318928
OV.10	orf.17885	28.625	0.318351
OV.46	orf.5468	28.62	0.317774
OV.8	orf.16094	28.597	0.317198
OV.1	orf.2937	28.595	0.316621
OV.18	orf.5710	28.591	0.316045
OV.7	orf.11766	28.587	0.315469
OV.2	orf.8575	28.577	0.314892
OV.3	orf.64312	28.563	0.314316
OV.2	orf.8137	28.543	0.31374
OV.1	orf.4615	28.529	0.313164
OV.2	orf.10460	28.527	0.312589
OV.3	orf.11220	28.507	0.312013
OV.3	orf.13042	28.477	0.311437
OV.5	orf.16684	28.47	0.310862
OV.47	orf.17929	28.469	0.310287
OV.33	orf.785	28.466	0.309711
OV.9	orf.1213	28.463	0.309136
OV.3	orf.25803	28.463	0.308561
OV.34	orf.14042	28.462	0.307986
OV.4	orf.13385	28.445	0.307411
OV.2	orf.5418	28.424	0.306837
OV.2	orf.4884	28.421	0.306262
OV.233	orf.10205	28.411	0.305688
OV.1	orf.184	28.395	0.305113
OV.11	orf.23067	28.391	0.304539
OV.3	orf.27498	28.385	0.303965
OV.5	orf.11436	28.369	0.30339
OV.3	orf.25425	28.366	0.302816
OV.12	orf.104342	28.335	0.302243
OV.8	orf.12835	28.254	0.301669
OV.1	orf.10156	28.227	0.301095
OV.6	orf.10444	28.227	0.300521
OV.1	orf.103640	28.211	0.299948
OV.10	orf.20531	28.21	0.299374
OV.244	orf.14780	28.196	0.298801
OV.11	orf.34041	28.149	0.298228
OV.61	orf.13186	28.142	0.297655
OV.6	orf.10994	28.125	0.297082
OV.7	orf.16640	28.106	0.296509
OV.6	orf.19903	28.098	0.295936
OV.7	orf.32677	28.089	0.295363
OV.9	orf.66821	28.046	0.29479
OV.26	orf.16668	28.017	0.294218
OV.103	orf.23413	28.012	0.293645
OV.11	orf.22533	28.01	0.293073
OV.34	orf.37521	27.974	0.292501
OV.12	orf.4391	27.967	0.291929
OV.40	orf.684	27.962	0.291357
OV.45	orf.773	27.91	0.290785
OV.4	orf.9793	27.897	0.290213
OV.1	orf.3457	27.896	0.289641
OV.254	orf.8698	27.891	0.289069
OV.8	orf.19262	27.848	0.288498
OV.5	orf.24710	27.832	0.287926
OV.36	orf.1722	27.759	0.287355
OV.115	orf.28645	27.749	0.286783
OV.12	orf.12875	27.732	0.286212
OV.36	orf.49665	27.683	0.285641
OV.3	orf.22993	27.675	0.28507
OV.103	orf.12217	27.667	0.284499
OV.9	orf.2480	27.664	0.283928
OV.81	orf.16614	27.658	0.283357
OV.5	orf.10198	27.603	0.282787
OV.5	orf.23057	27.601	0.282216
OV.36	orf.2872	27.582	0.281646
OV.2	orf.11811	27.571	0.281075
OV.7	orf.21904	27.563	0.280505
OV.1	orf.16851	27.55	0.279935
OV.1	orf.1000	27.546	0.279365
OV.77	orf.8929	27.537	0.278795
OV.3	orf.25792	27.479	0.278225
OV.1	orf.53929	27.46	0.277655
OV.143	orf.10722	27.45	0.277085
OV.5	orf.23893	27.449	0.276515
OV.26	orf.41331	27.442	0.275946
OV.7	orf.15087	27.41	0.275376
OV.10	orf.21028	27.406	0.274807
OV.8	orf.7898	27.39	0.274238
OV.3	orf.46278	27.371	0.273668
OV.1	orf.4701	27.371	0.273099
OV.4	orf.22801	27.364	0.27253
OV.25	orf.11514	27.351	0.271961
OV.2	orf.40809	27.335	0.271392
OV.2	orf.8254	27.332	0.270824
OV.3	orf.18619	27.299	0.270255
OV.3	orf.12468	27.293	0.269686
OV.1	orf.1818	27.291	0.269118
OV.2	orf.3316	27.29	0.268549
OV.2	orf.22104	27.255	0.267981
OV.1	orf.7580	27.251	0.267413
OV.2	orf.6228	27.224	0.266845
OV.2	orf.11438	27.148	0.266277
OV.12	orf.9015	27.139	0.265709
OV.11	orf.20637	27.137	0.265141
OV.1	orf.1357	27.109	0.264573
OV.1	orf.537	27.102	0.264005
OV.1	orf.5129	27.091	0.263437
OV.2	orf.5443	27.075	0.26287
OV.2	orf.28131	27.074	0.262302
OV.270	orf.41307	27.066	0.261735
OV.6	orf.14465	27.031	0.261168
OV.29	orf.2945	27.022	0.2606
OV.3	orf.29956	26.976	0.260033
OV.18	orf.1485	26.973	0.259466
OV.1	orf.4272	26.97	0.258899
OV.15	orf.5514	26.969	0.258332
OV.3	orf.70314	26.959	0.257765
OV.6	orf.45862	26.943	0.257199
OV.10	orf.23990	26.91	0.256632
OV.42	orf.7239	26.9	0.256065
OV.2	orf.3032	26.883	0.255499
OV.3	orf.57544	26.874	0.254933
OV.3	orf.36921	26.863	0.254366
OV.2	orf.2304	26.86	0.2538
OV.16	orf.13140	26.833	0.253234
OV.182	orf.8736	26.823	0.252668
OV.83	orf.18525	26.819	0.252102
OV.1	orf.37049	26.799	0.251536
OV.32	orf.40660	26.793	0.25097
OV.19	orf.24948	26.764	0.250404
OV.2	orf.14708	26.76	0.249839
OV.4	orf.6328	26.757	0.249273
OV.86	orf.11073	26.755	0.248707
OV.1	orf.34746	26.751	0.248142
OV.95	orf.1459	26.746	0.247577
OV.10	orf.26508	26.741	0.247011
OV.9	orf.8851	26.732	0.246446
OV.51	orf.59400	26.717	0.245881
OV.1	orf.2842	26.709	0.245316
OV.4	orf.7995	26.667	0.244751
OV.148	orf.1032	26.657	0.244186
OV.3	orf.25213	26.607	0.243621
OV.2	orf.7372	26.604	0.243057
OV.1	orf.3298	26.604	0.242492
OV.1	orf.805	26.591	0.241927
OV.1	orf.435	26.553	0.241363
OV.8	orf.11939	26.542	0.240799
OV.4	orf.18604	26.521	0.240234
OV.130	orf.2166	26.513	0.23967
OV.82	orf.34773	26.491	0.239106
OV.21	orf.2214	26.483	0.238542
OV.2	orf.7392	26.434	0.237978
OV.47	orf.35777	26.401	0.237414
OV.8	orf.16179	26.4	0.23685
OV.129	orf.21476	26.359	0.236286
OV.31	orf.54988	26.291	0.235722
OV.2	orf.10230	26.274	0.235158
OV.4	orf.14738	26.267	0.234595
OV.1	orf.33029	26.264	0.234031
OV.1	orf.11199	26.263	0.233468
OV.1	orf.31305	26.255	0.232905
OV.184	orf.13656	26.246	0.232341
OV.2	orf.9573	26.233	0.231778
OV.3	orf.10649	26.216	0.231215
OV.224	orf.32785	26.214	0.230652
OV.68	orf.58284	26.182	0.230089
OV.8	orf.7004	26.18	0.229526
OV.31	orf.29277	26.175	0.228963
OV.51	orf.35955	26.167	0.2284
OV.15	orf.8265	26.129	0.227838
OV.83	orf.23515	26.125	0.227275
OV.18	orf.2671	26.119	0.226712
OV.1	orf.2062	26.118	0.22615
OV.1	orf.6332	26.106	0.225587
OV.1	orf.1563	26.105	0.225025
OV.1	orf.2974	26.102	0.224463
OV.13	orf.68423	26.014	0.223901
OV.9	orf.896	25.973	0.223338
OV.5	orf.17174	25.947	0.222776
OV.1	orf.8153	25.944	0.222214
OV.32	orf.4969	25.942	0.221652
OV.6	orf.13071	25.939	0.221091
OV.15	orf.10480	25.938	0.220529
OV.11	orf.21772	25.933	0.219967
OV.2	orf.3827	25.93	0.219405
OV.29	orf.2550	25.911	0.218844
OV.2	orf.4741	25.896	0.218282
OV.72	orf.2525	25.895	0.217721
OV.23	orf.2898	25.88	0.21716
OV.5	orf.12376	25.879	0.216598
OV.25	orf.10637	25.875	0.216037
OV.2	orf.7500	25.817	0.215476
OV.1	orf.3930	25.808	0.214915
OV.13	orf.31610	25.796	0.214354
OV.43	orf.7286	25.795	0.213793
OV.17	orf.14541	25.748	0.213232
OV.1	orf.1253	25.747	0.212671
OV.131	orf.16203	25.746	0.21211
OV.12	orf.127624	25.73	0.21155
OV.2	orf.8911	25.698	0.210989
OV.9	orf.1354	25.684	0.210428
OV.2	orf.171339	25.675	0.209868
OV.4	orf.19727	25.674	0.209307
OV.62	orf.20548	25.653	0.208747
OV.249	orf.1882	25.641	0.208187
OV.17	orf.12820	25.624	0.207627
OV.1	orf.7954	25.619	0.207066
OV.21	orf.1433	25.616	0.206506
OV.1	orf.5604	25.616	0.205946
OV.12	orf.35374	25.607	0.205386
OV.10	orf.51371	25.562	0.204826
OV.4	orf.16958	25.518	0.204267
OV.12	orf.5516	25.516	0.203707
OV.2	orf.7260	25.511	0.203147
OV.1	orf.11637	25.504	0.202587
OV.1	orf.2045	25.504	0.202028
OV.2	orf.16586	25.497	0.201468
OV.1	orf.26173	25.496	0.200909
OV.4	orf.19221	25.485	0.200349
OV.97	orf.10136	25.471	0.19979
OV.1	orf.2069	25.454	0.199231
OV.71	orf.11172	25.393	0.198672
OV.3	orf.25469	25.38	0.198112
OV.17	orf.30913	25.357	0.197553
OV.67	orf.1574	25.32	0.196994
OV.16	orf.5037	25.302	0.196435
OV.73	orf.5037	25.302	0.195876
OV.43	orf.9704	25.301	0.195318
OV.5	orf.10819	25.272	0.194759
OV.139	orf.5826	25.263	0.1942
OV.11	orf.37443	25.25	0.193641
OV.1	orf.5612	25.25	0.193083
OV.108	orf.10941	25.245	0.192524
OV.14	orf.11704	25.239	0.191966
OV.11	orf.32415	25.236	0.191407
OV.4	orf.28880	25.226	0.190849
OV.5	orf.16171	25.215	0.190291
OV.7	orf.71628	25.205	0.189732
OV.68	orf.74255	25.151	0.189174
OV.10	orf.21756	25.15	0.188616
OV.122	orf.16445	25.146	0.188058
OV.2	orf.3667	25.132	0.1875
OV.79	orf.13926	25.123	0.186942
OV.13	orf.2502	25.116	0.186384
OV.156	orf.7516	25.066	0.185826
OV.14	orf.20403	25.057	0.185269
OV.167	orf.7187	25.053	0.184711
OV.3	orf.16089	25.047	0.184153
OV.2	orf.7800	25.043	0.183596
OV.2	orf.11313	25.039	0.183038
OV.2	orf.5596	25.031	0.182481
OV.253	orf.8759	25.028	0.181923
OV.19	orf.14982	25.015	0.181366
OV.3	orf.40863	24.993	0.180808
OV.5	orf.21405	24.98	0.180251
OV.3	orf.22440	24.963	0.179694
OV.46	orf.9843	24.958	0.179137
OV.9	orf.10743	24.956	0.17858
OV.156	orf.7749	24.95	0.178023
OV.4	orf.36948	24.947	0.177466
OV.93	orf.4119	24.939	0.176909
OV.2	orf.2621	24.916	0.176352
OV.166	orf.9353	24.908	0.175795
OV.39	orf.17773	24.887	0.175238
OV.2	orf.5521	24.887	0.174682
OV.32	orf.28921	24.877	0.174125
OV.2	orf.12589	24.863	0.173568
OV.17	orf.12620	24.859	0.173012
OV.2	orf.3904	24.853	0.172455
OV.1	orf.4078	24.82	0.171899
OV.16	orf.21246	24.814	0.171342
OV.2	orf.9307	24.812	0.170786
OV.56	orf.44224	24.805	0.17023
OV.28	orf.15851	24.802	0.169674
OV.1	orf.4247	24.8	0.169117
OV.229	orf.43264	24.8	0.168561
OV.2	orf.7597	24.795	0.168005
OV.6	orf.14475	24.792	0.167449
OV.14	orf.12256	24.77	0.166893
OV.17	orf.14398	24.767	0.166337
OV.1	orf.30515	24.761	0.165781
OV.7	orf.12242	24.731	0.165226
OV.42	orf.5136	24.716	0.16467
OV.174	orf.2641	24.707	0.164114
OV.18	orf.3606	24.675	0.163558
OV.9	orf.4096	24.668	0.163003
OV.4	orf.15514	24.665	0.162447
OV.3	orf.20620	24.661	0.161892
OV.26	orf.25101	24.645	0.161336
OV.1	orf.289	24.63	0.160781
OV.9	orf.2083	24.62	0.160226
OV.3	orf.39617	24.586	0.15967
OV.3	orf.91420	24.569	0.159115
OV.5	orf.14167	24.556	0.15856
OV.26	orf.16738	24.555	0.158005
[truncated: 2,572 more rows]
